# Supplementary material for: En Route to Targeted Ribosome Editing to Replenish Skin Anchor Protein LAMB3 in Junctional Epidermolysis Bullosa
Source: JID Innov. 2023 Nov 10;4(1):100240. doi: 10.1016/j.xjidi.2023.100240 (PMC10810840; doi:10.1016/j.xjidi.2023.100240)
Supplement: Supplementary Tables S1–S3 [file mmc1.xlsx]

## Sheet: Legend
Supp. Tab. 1: Luciferase signal read out data of dual luciferase protein reporter expression levels
Tab 1: Raw data, flagged by Minitab and outliers marked x
Tab 2: Processed data excluding outliers, employed as dataset to generate Figures 2,3 and 4
Tab 3: Data used to generate Table 1 including the respective calculations

## Sheet: Tab 1
Tab 1: Raw data, flagged by Minitab and outliers marked x
Auxiliary column for tab Graphics_Comb_Data	Reporter pair	Sample type	Replicate	biological Replicate	Replicate per Well	Treatment	Date of Measurement	Plate	Branding	Conc [µM]	OD 200µL (OD photometer 1,7)	Raw FF signal [count]	Raw REN signal [count]	Ratio [FF/REN]	FF [%]	REN [%]	Ratio [%]	signifcant outlier	Comment
FF/REN&ART&0&	FF/REN	Control	1	1	1	ART	2021-05-13		0	0	0.34	11000000	84600000	0.130024	0.926836	0.922909	0.998395
FF/REN&ART&0&	FF/REN	Control	2	1	2	ART	2021-05-13		0	0	0.34	12900000	92100000	0.140065	1.08693	1.00473	1.0755
FF/REN&ART&0&	FF/REN	Control	3	1	3	ART	2021-05-13		0	0	0.34	13100000	87400000	0.149886	1.10378	0.953455	1.15091
FF/REN&ART&0&	FF/REN	Control	4	2	1	ART	2021-05-13		0	0	0.31	11600000	80400000	0.144279	0.977391	0.877091	1.10785
FF/REN&ART&0&	FF/REN	Control	5	2	2	ART	2021-05-13		0	0	0.31	9820000	80600000	0.121836	0.827412	0.879273	0.935527
FF/REN&ART&0&	FF/REN	Control	6	2	3	ART	2021-05-13		0	0	0.31	11400000	87200000	0.130734	0.960539	0.951273	1.00385
FF/REN&ART&0&	FF/REN	Control	7	3	1	ART	2021-05-13		0	0	0.31	11700000	83400000	0.140288	0.985817	0.909818	1.07721
FF/REN&ART&0&	FF/REN	Control	8	3	2	ART	2021-05-13		0	0	0.31	12400000	94200000	0.131635	1.0448	1.02764	1.01077
FF/REN&ART&0&	FF/REN	Control	9	3	3	ART	2021-05-13		0	0	0.31	10400000	86100000	0.12079	0.876281	0.939273	0.927492
FF/REN&ART&0&	FF/REN	Control	10	4	1	ART	2021-05-13		0	0	0.32	12600000	102000000	0.123529	1.06165	1.11273	0.948529
FF/REN&ART&0&	FF/REN	Control	11	4	2	ART	2021-05-13		0	0	0.32	12400000	108000000	0.114815	1.0448	1.17818	0.881613
FF/REN&ART&0&	FF/REN	Control	12	4	3	ART	2021-05-13		0	0	0.32	13100000	114000000	0.114912	1.10378	1.24364	0.882361
FF/REN&ART&0,125&	FF/REN	Sample	1	1	1	ART	2021-05-13		1	0.125	0.31	11000000	79500000	0.138365	0.926836	0.867273	1.06244
FF/REN&ART&0,125&	FF/REN	Sample	2	1	2	ART	2021-05-13		1	0.125	0.31	10600000	81300000	0.130381	0.893133	0.886909	1.00114
FF/REN&ART&0,125&	FF/REN	Sample	3	1	3	ART	2021-05-13		1	0.125	0.31	10300000	83300000	0.123649	0.867856	0.908727	0.94945
FF/REN&ART&0,125&	FF/REN	Sample	4	2	1	ART	2021-05-13		1	0.125	0.32	12100000	90300000	0.133998	1.01952	0.985091	1.02891
FF/REN&ART&0,125&	FF/REN	Sample	5	2	2	ART	2021-05-13		1	0.125	0.32	8260000	88000000	0.0938636	0.69597	0.96	0.720738
FF/REN&ART&0,125&	FF/REN	Sample	6	2	3	ART	2021-05-13		1	0.125	0.32	10700000	89700000	0.119287	0.901559	0.978545	0.915949
FF/REN&ART&0,125&	FF/REN	Sample	7	3	1	ART	2021-05-13		1	0.125	0.33	10700000	81300000	0.131611	0.901559	0.886909	1.01059
FF/REN&ART&0,125&	FF/REN	Sample	8	3	2	ART	2021-05-13		1	0.125	0.33	10400000	93100000	0.111708	0.876281	1.01564	0.857756
FF/REN&ART&0,125&	FF/REN	Sample	9	3	3	ART	2021-05-13		1	0.125	0.33	9810000	82900000	0.118335	0.826569	0.904364	0.908646
FF/REN&ART&0,125&	FF/REN	Sample	10	4	1	ART	2021-05-13		1	0.125	0.31	11100000	86500000	0.128324	0.935262	0.943636	0.985342
FF/REN&ART&0,125&	FF/REN	Sample	11	4	2	ART	2021-05-13		1	0.125	0.31	9840000	84900000	0.115901	0.829097	0.926182	0.889954
FF/REN&ART&0,125&	FF/REN	Sample	12	4	3	ART	2021-05-13		1	0.125	0.31	10900000	92900000	0.11733	0.91841	1.01345	0.90093
FF/REN&ART&0,25&	FF/REN	Sample	1	1	1	ART	2021-05-13		2	0.25	0.3	7970000	67500000	0.118074	0.671535	0.736364	0.906639
FF/REN&ART&0,25&	FF/REN	Sample	2	1	2	ART	2021-05-13		2	0.25	0.3	9240000	70800000	0.130508	0.778542	0.772364	1.00212
FF/REN&ART&0,25&	FF/REN	Sample	3	1	3	ART	2021-05-13		2	0.25	0.3	8990000	67800000	0.132596	0.757478	0.739636	1.01815
FF/REN&ART&0,25&	FF/REN	Sample	4	2	1	ART	2021-05-13		2	0.25	0.33	11500000	93100000	0.123523	0.968965	1.01564	0.94848
FF/REN&ART&0,25&	FF/REN	Sample	5	2	2	ART	2021-05-13		2	0.25	0.33	10200000	87800000	0.116173	0.85943	0.957818	0.892043
FF/REN&ART&0,25&	FF/REN	Sample	6	2	3	ART	2021-05-13		2	0.25	0.33	10600000	88300000	0.120045	0.893133	0.963273	0.921776
FF/REN&ART&0,25&	FF/REN	Sample	7	3	1	ART	2021-05-13		2	0.25	0.32	11100000	90300000	0.122924	0.935262	0.985091	0.943877
FF/REN&ART&0,25&	FF/REN	Sample	8	3	2	ART	2021-05-13		2	0.25	0.32	10700000	105000000	0.101905	0.901559	1.14545	0.782482
FF/REN&ART&0,25&	FF/REN	Sample	9	3	3	ART	2021-05-13		2	0.25	0.32	8830000	83400000	0.105875	0.743997	0.909818	0.81297
FF/REN&ART&0,25&	FF/REN	Sample	10	4	1	ART	2021-05-13		2	0.25	0.3	10500000	84400000	0.124408	0.884707	0.920727	0.955272
FF/REN&ART&0,25&	FF/REN	Sample	11	4	2	ART	2021-05-13		2	0.25	0.3	11800000	88400000	0.133484	0.994242	0.964364	1.02497
FF/REN&ART&0,25&	FF/REN	Sample	12	4	3	ART	2021-05-13		2	0.25	0.3	11000000	91600000	0.120087	0.926836	0.999273	0.922098
FF/REN&ART&0,5&	FF/REN	Sample	1	1	1	ART	2021-05-13		3	0.5	0.32	8840000	76100000	0.116163	0.744839	0.830182	0.891965
FF/REN&ART&0,5&	FF/REN	Sample	2	1	2	ART	2021-05-13		3	0.5	0.32	9890000	85200000	0.11608	0.83331	0.929455	0.891326
FF/REN&ART&0,5&	FF/REN	Sample	3	1	3	ART	2021-05-13		3	0.5	0.32	10600000	79500000	0.133333	0.893133	0.867273	1.02381
FF/REN&ART&0,5&	FF/REN	Sample	4	2	1	ART	2021-05-13		3	0.5	0.33	11100000	89400000	0.124161	0.935262	0.975273	0.953379
FF/REN&ART&0,5&	FF/REN	Sample	5	2	2	ART	2021-05-13		3	0.5	0.33	8050000	71800000	0.112117	0.678276	0.783273	0.860898
FF/REN&ART&0,5&	FF/REN	Sample	6	2	3	ART	2021-05-13		3	0.5	0.33	10700000	82700000	0.129383	0.901559	0.902182	0.993478
FF/REN&ART&0,5&	FF/REN	Sample	7	3	1	ART	2021-05-13		3	0.5	0.31	10200000	81700000	0.124847	0.85943	0.891273	0.958646
FF/REN&ART&0,5&	FF/REN	Sample	8	3	2	ART	2021-05-13		3	0.5	0.31	11100000	90700000	0.122381	0.935262	0.989455	0.939714
FF/REN&ART&0,5&	FF/REN	Sample	9	3	3	ART	2021-05-13		3	0.5	0.31	8930000	84000000	0.10631	0.752422	0.916364	0.816305
FF/REN&ART&0,5&	FF/REN	Sample	10	4	1	ART	2021-05-13		3	0.5	0.32	12100000	97600000	0.123975	1.01952	1.06473	0.951953
FF/REN&ART&0,5&	FF/REN	Sample	11	4	2	ART	2021-05-13		3	0.5	0.32	12900000	106000000	0.121698	1.08693	1.15636	0.934467
FF/REN&ART&0,5&	FF/REN	Sample	12	4	3	ART	2021-05-13		3	0.5	0.32	13300000	115000000	0.115652	1.12063	1.25455	0.888043
FF/REN&ART&1&	FF/REN	Sample	1	1	1	ART	2021-05-13		4	1	0.32	7210000	67500000	0.106815	0.607499	0.736364	0.820184
FF/REN&ART&1&	FF/REN	Sample	2	1	2	ART	2021-05-13		4	1	0.32	10300000	79600000	0.129397	0.867856	0.868364	0.993583
FF/REN&ART&1&	FF/REN	Sample	3	1	3	ART	2021-05-13		4	1	0.32	9380000	82200000	0.114112	0.790338	0.896727	0.876216
FF/REN&ART&1&	FF/REN	Sample	4	2	1	ART	2021-05-13		4	1	0.31	9950000	77900000	0.127728	0.838365	0.849818	0.980767
FF/REN&ART&1&	FF/REN	Sample	5	2	2	ART	2021-05-13		4	1	0.31	7300000	70100000	0.104137	0.615082	0.764727	0.799622
FF/REN&ART&1&	FF/REN	Sample	6	2	3	ART	2021-05-13		4	1	0.31	8830000	74800000	0.118048	0.743997	0.816	0.90644
FF/REN&ART&1&	FF/REN	Sample	7	3	1	ART	2021-05-13		4	1	0.31	8630000	64600000	0.133591	0.727145	0.704727	1.02579
FF/REN&ART&1&	FF/REN	Sample	8	3	2	ART	2021-05-13		4	1	0.31	10300000	82000000	0.12561	0.867856	0.894545	0.964503
FF/REN&ART&1&	FF/REN	Sample	9	3	3	ART	2021-05-13		4	1	0.31	7400000	64900000	0.114022	0.623508	0.708	0.875522
FF/REN&ART&1&	FF/REN	Sample	10	4	1	ART	2021-05-13		4	1	0.31	10200000	80400000	0.126866	0.85943	0.877091	0.974146
FF/REN&ART&1&	FF/REN	Sample	11	4	2	ART	2021-05-13		4	1	0.31	11400000	84800000	0.134434	0.960539	0.925091	1.03226
FF/REN&ART&1&	FF/REN	Sample	12	4	3	ART	2021-05-13		4	1	0.31	11300000	98800000	0.114372	0.952113	1.07782	0.878216
FF/REN&ART&2&	FF/REN	Sample	1	1	1	ART	2021-05-13		5	2	0.32	7490000	69100000	0.108394	0.631091	0.753818	0.832308
FF/REN&ART&2&	FF/REN	Sample	2	1	2	ART	2021-05-13		5	2	0.32	8730000	75100000	0.116245	0.735571	0.819273	0.892595
FF/REN&ART&2&	FF/REN	Sample	3	1	3	ART	2021-05-13		5	2	0.32	8300000	74100000	0.112011	0.69934	0.808364	0.860082
FF/REN&ART&2&	FF/REN	Sample	4	2	1	ART	2021-05-13		5	2	0.31	10800000	87400000	0.12357	0.909985	0.953455	0.948839
FF/REN&ART&2&	FF/REN	Sample	5	2	2	ART	2021-05-13		5	2	0.31	6350000	59500000	0.106723	0.535037	0.649091	0.819477
FF/REN&ART&2&	FF/REN	Sample	6	2	3	ART	2021-05-13		5	2	0.31	9070000	77200000	0.117487	0.764219	0.842182	0.902132
FF/REN&ART&2&	FF/REN	Sample	7	3	1	ART	2021-05-13		5	2	0.32	10700000	80000000	0.13375	0.901559	0.872727	1.02701
FF/REN&ART&2&	FF/REN	Sample	8	3	2	ART	2021-05-13		5	2	0.32	11000000	87900000	0.125142	0.926836	0.958909	0.960913
FF/REN&ART&2&	FF/REN	Sample	9	3	3	ART	2021-05-13		5	2	0.32	7710000	69400000	0.111095	0.649628	0.757091	0.853051
FF/REN&ART&2&	FF/REN	Sample	10	4	1	ART	2021-05-13		5	2	0.28	9060000	73100000	0.12394	0.763376	0.797455	0.95168
FF/REN&ART&2&	FF/REN	Sample	11	4	2	ART	2021-05-13		5	2	0.28	9880000	80400000	0.122886	0.832467	0.877091	0.943585
FF/REN&ART&2&	FF/REN	Sample	12	4	3	ART	2021-05-13		5	2	0.28	11000000	99000000	0.111111	0.926836	1.08	0.853174
FF/REN&ART&5&	FF/REN	Sample	1	1	1	ART	2021-05-13		6	5	0.31	7610000	72000000	0.105694	0.641202	0.785455	0.811582
FF/REN&ART&5&	FF/REN	Sample	2	1	2	ART	2021-05-13		6	5	0.31	9740000	83600000	0.116507	0.820671	0.912	0.894608
FF/REN&ART&5&	FF/REN	Sample	3	1	3	ART	2021-05-13		6	5	0.31	8350000	74300000	0.112382	0.703553	0.810545	0.862934
FF/REN&ART&5&	FF/REN	Sample	4	2	1	ART	2021-05-13		6	5	0.31	11800000	94900000	0.124341	0.994242	1.03527	0.954764
FF/REN&ART&5&	FF/REN	Sample	5	2	2	ART	2021-05-13		6	5	0.31	9430000	79100000	0.119216	0.794551	0.862909	0.915409
FF/REN&ART&5&	FF/REN	Sample	6	2	3	ART	2021-05-13		6	5	0.31	9570000	82200000	0.116423	0.806347	0.896727	0.893964
FF/REN&ART&5&	FF/REN	Sample	7	3	1	ART	2021-05-13		6	5	0.32	12200000	100000000	0.122	1.02795	1.09091	0.936785
FF/REN&ART&5&	FF/REN	Sample	8	3	2	ART	2021-05-13		6	5	0.32	12500000	109000000	0.114679	1.05322	1.18909	0.880569
FF/REN&ART&5&	FF/REN	Sample	9	3	3	ART	2021-05-13		6	5	0.32	8140000	87100000	0.0934558	0.685859	0.950182	0.717606
FF/REN&ART&5&	FF/REN	Sample	10	4	1	ART	2021-05-13		6	5	0.3	11900000	94600000	0.125793	1.00267	1.032	0.965908
FF/REN&ART&5&	FF/REN	Sample	11	4	2	ART	2021-05-13		6	5	0.3	9270000	112000000	0.0827679	0.78107	1.22182	0.635538
FF/REN&ART&5&	FF/REN	Sample	12	4	3	ART	2021-05-13		6	5	0.3	12500000	113000000	0.110619	1.05322	1.23273	0.849399
FF/REN&ATZ&0&	FF/REN	Control	1	1	1	ATZ	2021-05-13		0	0	0.32	1710000	27300000	0.0626374	0.277222	0.454874	0.634716
FF/REN&ATZ&0&	FF/REN	Control	2	1	2	ATZ	2021-05-13		0	0	0.32	1920000	25500000	0.0752941	0.311267	0.424882	0.76297
FF/REN&ATZ&0&	FF/REN	Control	3	1	3	ATZ	2021-05-13		0	0	0.32	3710000	40300000	0.0920596	0.601459	0.67148	0.932857
FF/REN&ATZ&0&	FF/REN	Control	4	2	1	ATZ	2021-05-13		0	0	0.32	7660000	57500000	0.133217	1.24183	0.958067	1.34992
FF/REN&ATZ&0&	FF/REN	Control	5	2	2	ATZ	2021-05-13		0	0	0.32	3930000	43500000	0.0903448	0.637125	0.724799	0.915482
FF/REN&ATZ&0&	FF/REN	Control	6	2	3	ATZ	2021-05-13		0	0	0.32	6150000	55600000	0.110612	0.997028	0.926409	1.12085
FF/REN&ATZ&0&	FF/REN	Control	7	3	1	ATZ	2021-05-13		0	0	0.31	7540000	63100000	0.119493	1.22237	1.05137	1.21084
FF/REN&ATZ&0&	FF/REN	Control	8	3	2	ATZ	2021-05-13		0	0	0.31	8940000	72300000	0.123651	1.44934	1.20467	1.25298
FF/REN&ATZ&0&	FF/REN	Control	9	3	3	ATZ	2021-05-13		0	0	0.31	4100000	64100000	0.0639626	0.664685	1.06804	0.648145
FF/REN&ATZ&0&	FF/REN	Control	10	4	1	ATZ	2021-05-13		0	0	0.3	8780000	85800000	0.102331	1.4234	1.4296	1.03694
FF/REN&ATZ&0&	FF/REN	Control	11	4	2	ATZ	2021-05-13		0	0	0.3	8280000	81200000	0.10197	1.34234	1.35296	1.03329
FF/REN&ATZ&0&	FF/REN	Control	12	4	3	ATZ	2021-05-13		0	0	0.3	11300000	104000000	0.108654	1.83194	1.73285	1.10101
FF/REN&ATZ&0,00016&	FF/REN	Sample	1	1	1	ATZ	2021-05-13		1	0.00016	0.32	6400000	69800000	0.0916905	1.03756	1.16301	0.929118
FF/REN&ATZ&0,00016&	FF/REN	Sample	2	1	2	ATZ	2021-05-13		1	0.00016	0.32	7820000	69400000	0.11268	1.26777	1.15635	1.14181
FF/REN&ATZ&0,00016&	FF/REN	Sample	3	1	3	ATZ	2021-05-13		1	0.00016	0.32	7960000	84600000	0.0940898	1.29046	1.40961	0.95343
FF/REN&ATZ&0,00016&	FF/REN	Sample	4	2	1	ATZ	2021-05-13		1	0.00016	0.31	9650000	89000000	0.108427	1.56444	1.48292	1.09871
FF/REN&ATZ&0,00016&	FF/REN	Sample	5	2	2	ATZ	2021-05-13		1	0.00016	0.31	5150000	55700000	0.0924596	0.834909	0.928076	0.936911
FF/REN&ATZ&0,00016&	FF/REN	Sample	6	2	3	ATZ	2021-05-13		1	0.00016	0.31	8240000	73300000	0.112415	1.33586	1.22133	1.13912
FF/REN&ATZ&0,00016&	FF/REN	Sample	7	3	1	ATZ	2021-05-13		1	0.00016	0.32	9990000	82400000	0.121238	1.61956	1.37295	1.22853
FF/REN&ATZ&0,00016&	FF/REN	Sample	8	3	2	ATZ	2021-05-13		1	0.00016	0.32	10100000	86000000	0.117442	1.6374	1.43294	1.19006
FF/REN&ATZ&0,00016&	FF/REN	Sample	9	3	3	ATZ	2021-05-13		1	0.00016	0.32	6720000	64400000	0.104348	1.08944	1.07304	1.05738
FF/REN&ATZ&0,00016&	FF/REN	Sample	10	4	1	ATZ	2021-05-13		1	0.00016	0.3	10400000	93700000	0.110993	1.68603	1.56123	1.12471
FF/REN&ATZ&0,00016&	FF/REN	Sample	11	4	2	ATZ	2021-05-13		1	0.00016	0.3	9160000	95000000	0.0964211	1.485	1.58289	0.977053
FF/REN&ATZ&0,00016&	FF/REN	Sample	12	4	3	ATZ	2021-05-13		1	0.00016	0.3	11300000	107000000	0.105607	1.83194	1.78284	1.07014
FF/REN&ATZ&0,0016&	FF/REN	Sample	1	1	1	ATZ	2021-05-13		2	0.0016	0.31	6920000	73300000	0.0944065	1.12186	1.22133	0.95664
FF/REN&ATZ&0,0016&	FF/REN	Sample	2	1	2	ATZ	2021-05-13		2	0.0016	0.31	7040000	75600000	0.0931217	1.14131	1.25965	0.94362
FF/REN&ATZ&0,0016&	FF/REN	Sample	3	1	3	ATZ	2021-05-13		2	0.0016	0.31	9130000	88100000	0.103632	1.48014	1.46793	1.05013
FF/REN&ATZ&0,0016&	FF/REN	Sample	4	2	1	ATZ	2021-05-13		2	0.0016	0.31	9480000	95900000	0.098853	1.53688	1.59789	1.0017
FF/REN&ATZ&0,0016&	FF/REN	Sample	5	2	2	ATZ	2021-05-13		2	0.0016	0.31	3490000	49100000	0.0710794	0.565793	0.818106	0.720262
FF/REN&ATZ&0,0016&	FF/REN	Sample	6	2	3	ATZ	2021-05-13		2	0.0016	0.31	7060000	68100000	0.103671	1.14456	1.13468	1.05052
FF/REN&ATZ&0,0016&	FF/REN	Sample	7	3	1	ATZ	2021-05-13		2	0.0016	0.31	7890000	79300000	0.0994956	1.27911	1.3213	1.00821
FF/REN&ATZ&0,0016&	FF/REN	Sample	8	3	2	ATZ	2021-05-13		2	0.0016	0.31	8990000	92500000	0.0971892	1.45744	1.54124	0.984837
FF/REN&ATZ&0,0016&	FF/REN	Sample	9	3	3	ATZ	2021-05-13		2	0.0016	0.31	5950000	63300000	0.0939968	0.964604	1.05471	0.952488
FF/REN&ATZ&0,0016&	FF/REN	Sample	10	4	1	ATZ	2021-05-13		2	0.0016	0.31	9000000	76600000	0.117493	1.45907	1.27631	1.19058
FF/REN&ATZ&0,0016&	FF/REN	Sample	11	4	2	ATZ	2021-05-13		2	0.0016	0.31	10400000	87800000	0.118451	1.68603	1.46293	1.20029
FF/REN&ATZ&0,0016&	FF/REN	Sample	12	4	3	ATZ	2021-05-13		2	0.0016	0.31	11800000	99100000	0.119072	1.913	1.65121	1.20658
FF/REN&ATZ&0,016&	FF/REN	Sample	1	1	1	ATZ	2021-05-13		3	0.016	0.32	7140000	81200000	0.087931	1.15752	1.35296	0.891022
FF/REN&ATZ&0,016&	FF/REN	Sample	2	1	2	ATZ	2021-05-13		3	0.016	0.32	7730000	78900000	0.0979721	1.25317	1.31463	0.99277
FF/REN&ATZ&0,016&	FF/REN	Sample	3	1	3	ATZ	2021-05-13		3	0.016	0.32	10800000	94200000	0.11465	1.75088	1.56956	1.16177
FF/REN&ATZ&0,016&	FF/REN	Sample	4	2	1	ATZ	2021-05-13		3	0.016	0.31	9550000	90300000	0.105759	1.54823	1.50458	1.07167
FF/REN&ATZ&0,016&X	FF/REN	Sample	5	2	2	ATZ	2021-05-13		3	0.016	0.31	3260000	46800000	0.0696581	0.528506	0.779783	0.705859	X
FF/REN&ATZ&0,016&	FF/REN	Sample	6	2	3	ATZ	2021-05-13		3	0.016	0.31	7960000	75900000	0.104875	1.29046	1.26465	1.06272
FF/REN&ATZ&0,016&	FF/REN	Sample	7	3	1	ATZ	2021-05-13		3	0.016	0.32	9480000	87200000	0.108716	1.53688	1.45293	1.10164
FF/REN&ATZ&0,016&	FF/REN	Sample	8	3	2	ATZ	2021-05-13		3	0.016	0.32	9150000	90800000	0.100771	1.48338	1.51291	1.02113
FF/REN&ATZ&0,016&	FF/REN	Sample	9	3	3	ATZ	2021-05-13		3	0.016	0.32	6170000	70700000	0.0872702	1.00027	1.17801	0.884325
FF/REN&ATZ&0,016&	FF/REN	Sample	10	4	1	ATZ	2021-05-13		3	0.016	0.3	7590000	79600000	0.0953518	1.23048	1.3263	0.966218
FF/REN&ATZ&0,016&	FF/REN	Sample	11	4	2	ATZ	2021-05-13		3	0.016	0.3	7360000	73700000	0.0998643	1.19319	1.22799	1.01194
FF/REN&ATZ&0,016&	FF/REN	Sample	12	4	3	ATZ	2021-05-13		3	0.016	0.3	9550000	102000000	0.0936275	1.54823	1.69953	0.948745
FF/REN&ATZ&0,16&	FF/REN	Sample	1	1	1	ATZ	2021-05-13		4	0.16	0.33	8610000	80600000	0.106824	1.39584	1.34296	1.08247
FF/REN&ATZ&0,16&	FF/REN	Sample	2	1	2	ATZ	2021-05-13		4	0.16	0.33	8790000	91200000	0.0963816	1.42502	1.51958	0.976653
FF/REN&ATZ&0,16&	FF/REN	Sample	3	1	3	ATZ	2021-05-13		4	0.16	0.33	9420000	93900000	0.100319	1.52715	1.56457	1.01656
FF/REN&ATZ&0,16&	FF/REN	Sample	4	2	1	ATZ	2021-05-13		4	0.16	0.31	7230000	93500000	0.0773262	1.17212	1.5579	0.783561
FF/REN&ATZ&0,16&	FF/REN	Sample	5	2	2	ATZ	2021-05-13		4	0.16	0.31	6380000	78300000	0.0814815	1.03432	1.30464	0.825668
FF/REN&ATZ&0,16&	FF/REN	Sample	6	2	3	ATZ	2021-05-13		4	0.16	0.31	9370000	89000000	0.105281	1.51905	1.48292	1.06683
FF/REN&ATZ&0,16&	FF/REN	Sample	7	3	1	ATZ	2021-05-13		4	0.16	0.31	11000000	103000000	0.106796	1.7833	1.71619	1.08219
FF/REN&ATZ&0,16&	FF/REN	Sample	8	3	2	ATZ	2021-05-13		4	0.16	0.31	10900000	107000000	0.101869	1.76709	1.78284	1.03226
FF/REN&ATZ&0,16&	FF/REN	Sample	9	3	3	ATZ	2021-05-13		4	0.16	0.31	7790000	82800000	0.0940821	1.2629	1.37962	0.953352
FF/REN&ATZ&0,16&	FF/REN	Sample	10	4	1	ATZ	2021-05-13		4	0.16	0.3	10000000	87100000	0.114811	1.62118	1.45126	1.1634
FF/REN&ATZ&0,16&	FF/REN	Sample	11	4	2	ATZ	2021-05-13		4	0.16	0.3	8880000	86000000	0.103256	1.43961	1.43294	1.04631
FF/REN&ATZ&0,16&	FF/REN	Sample	12	4	3	ATZ	2021-05-13		4	0.16	0.3	9650000	93500000	0.103209	1.56444	1.5579	1.04583
FF/REN&ATZ&1,6&X	FF/REN	Sample	1	1	1	ATZ	2021-05-13		5	1.6	0.32	6720000	81100000	0.0828607	1.08944	1.35129	0.839643	X
FF/REN&ATZ&1,6&	FF/REN	Sample	2	1	2	ATZ	2021-05-13		5	1.6	0.32	9280000	82500000	0.112485	1.50446	1.37462	1.13983
FF/REN&ATZ&1,6&	FF/REN	Sample	3	1	3	ATZ	2021-05-13		5	1.6	0.32	9390000	84700000	0.110862	1.52229	1.41127	1.12338
FF/REN&ATZ&1,6&	FF/REN	Sample	4	2	1	ATZ	2021-05-13		5	1.6	0.31	10200000	92800000	0.109914	1.65361	1.54624	1.11378
FF/REN&ATZ&1,6&	FF/REN	Sample	5	2	2	ATZ	2021-05-13		5	1.6	0.31	8490000	81500000	0.104172	1.37638	1.35796	1.05559
FF/REN&ATZ&1,6&	FF/REN	Sample	6	2	3	ATZ	2021-05-13		5	1.6	0.31	9100000	85700000	0.106184	1.47528	1.42794	1.07599
FF/REN&ATZ&1,6&	FF/REN	Sample	7	3	1	ATZ	2021-05-13		5	1.6	0.3	9790000	89700000	0.109142	1.58714	1.49458	1.10595
FF/REN&ATZ&1,6&	FF/REN	Sample	8	3	2	ATZ	2021-05-13		5	1.6	0.3	9720000	92200000	0.105423	1.57579	1.53624	1.06827
FF/REN&ATZ&1,6&	FF/REN	Sample	9	3	3	ATZ	2021-05-13		5	1.6	0.3	7730000	79000000	0.0978481	1.25317	1.3163	0.991514
FF/REN&ATZ&1,6&	FF/REN	Sample	10	4	1	ATZ	2021-05-13		5	1.6	0.3	10800000	97000000	0.11134	1.75088	1.61622	1.12823
FF/REN&ATZ&1,6&	FF/REN	Sample	11	4	2	ATZ	2021-05-13		5	1.6	0.3	11000000	101000000	0.108911	1.7833	1.68287	1.10362
FF/REN&ATZ&1,6&	FF/REN	Sample	12	4	3	ATZ	2021-05-13		5	1.6	0.3	11100000	104000000	0.106731	1.79951	1.73285	1.08152
FF/REN&ATZ&16&	FF/REN	Sample	1	1	1	ATZ	2021-05-13		6	16	0.34	9800000	92400000	0.106061	1.58876	1.53957	1.07473
FF/REN&ATZ&16&	FF/REN	Sample	2	1	2	ATZ	2021-05-13		6	16	0.34	10700000	96400000	0.110996	1.73467	1.60622	1.12474
FF/REN&ATZ&16&	FF/REN	Sample	3	1	3	ATZ	2021-05-13		6	16	0.34	9760000	91200000	0.107018	1.58228	1.51958	1.08443
FF/REN&ATZ&16&	FF/REN	Sample	4	2	1	ATZ	2021-05-13		6	16	0.33	10100000	93400000	0.108137	1.6374	1.55623	1.09577
FF/REN&ATZ&16&	FF/REN	Sample	5	2	2	ATZ	2021-05-13		6	16	0.33	8670000	88600000	0.0978555	1.40557	1.47626	0.991589
FF/REN&ATZ&16&	FF/REN	Sample	6	2	3	ATZ	2021-05-13		6	16	0.33	11500000	100000000	0.115	1.86436	1.6662	1.16532
FF/REN&ATZ&16&	FF/REN	Sample	7	3	1	ATZ	2021-05-13		6	16	0.32	9940000	95200000	0.104412	1.61146	1.58623	1.05802
FF/REN&ATZ&16&	FF/REN	Sample	8	3	2	ATZ	2021-05-13		6	16	0.32	9710000	103000000	0.0942718	1.57417	1.71619	0.955275
FF/REN&ATZ&16&	FF/REN	Sample	9	3	3	ATZ	2021-05-13		6	16	0.32	9580000	93000000	0.103011	1.55309	1.54957	1.04383
FF/REN&ATZ&16&	FF/REN	Sample	10	4	1	ATZ	2021-05-13		6	16	0.31	11300000	97300000	0.116136	1.83194	1.62122	1.17683
FF/REN&ATZ&16&	FF/REN	Sample	11	4	2	ATZ	2021-05-13		6	16	0.31	10900000	91900000	0.118607	1.76709	1.53124	1.20187
FF/REN&ATZ&16&X	FF/REN	Sample	12	4	3	ATZ	2021-05-13		6	16	0.31	12700000	119000000	0.106723	2.0589	1.98278	1.08144	X
FF/REN&ART/ATZ&0 / 0&	FF/REN	Control	1	1	1	ART/ATZ	2021-05-13		0	0 / 0	0.391	6550000	64800000	0.10108	0.8384	0.849279	0.981959
FF/REN&ART/ATZ&0 / 0&	FF/REN	Control	2	1	2	ART/ATZ	2021-05-13		0	0 / 0	0.391	7970000	74800000	0.106551	1.02016	0.980341	1.0351
FF/REN&ART/ATZ&0 / 0&	FF/REN	Control	3	1	3	ART/ATZ	2021-05-13		0	0 / 0	0.391	8700000	83000000	0.104819	1.1136	1.08781	1.01828
FF/REN&ART/ATZ&0 / 0&	FF/REN	Control	4	2	1	ART/ATZ	2021-05-13		0	0 / 0	0.38	7560000	65400000	0.115596	0.96768	0.857143	1.12298
FF/REN&ART/ATZ&0 / 0&	FF/REN	Control	5	2	2	ART/ATZ	2021-05-13		0	0 / 0	0.38	6760000	61800000	0.109385	0.86528	0.809961	1.06264
FF/REN&ART/ATZ&0 / 0&	FF/REN	Control	6	2	3	ART/ATZ	2021-05-13		0	0 / 0	0.38	7990000	77000000	0.103766	1.02272	1.00917	1.00805
FF/REN&ART/ATZ&0 / 0&	FF/REN	Control	7	3	1	ART/ATZ	2021-05-13		0	0 / 0	0.384	8000000	72600000	0.110193	1.024	0.951507	1.07048
FF/REN&ART/ATZ&0 / 0&	FF/REN	Control	8	3	2	ART/ATZ	2021-05-13		0	0 / 0	0.384	8360000	80500000	0.103851	1.07008	1.05505	1.00887
FF/REN&ART/ATZ&0 / 0&	FF/REN	Control	9	3	3	ART/ATZ	2021-05-13		0	0 / 0	0.384	6610000	80100000	0.0825218	0.84608	1.0498	0.80167
FF/REN&ART/ATZ&0 / 0&	FF/REN	Control	10	4	1	ART/ATZ	2021-05-13		0	0 / 0	0.375	7860000	76700000	0.102477	1.00608	1.00524	0.99553
FF/REN&ART/ATZ&0 / 0&	FF/REN	Control	11	4	2	ART/ATZ	2021-05-13		0	0 / 0	0.375	8620000	84100000	0.102497	1.10336	1.10223	0.995722
FF/REN&ART/ATZ&0 / 0&	FF/REN	Control	12	4	3	ART/ATZ	2021-05-13		0	0 / 0	0.375	8770000	94800000	0.0925105	1.12256	1.24246	0.898707
FF/REN&ART/ATZ&0,02 / 12&	FF/REN	Sample	1	1	1	ART/ATZ	2021-05-13		1	0,02 / 12	0.374	6780000	67900000	0.0998527	0.86784	0.889908	0.970034
FF/REN&ART/ATZ&0,02 / 12&	FF/REN	Sample	2	1	2	ART/ATZ	2021-05-13		1	0,02 / 12	0.374	6830000	69600000	0.0981322	0.87424	0.912189	0.953319
FF/REN&ART/ATZ&0,02 / 12&	FF/REN	Sample	3	1	3	ART/ATZ	2021-05-13		1	0,02 / 12	0.374	6160000	75100000	0.082024	0.78848	0.984273	0.796834
FF/REN&ART/ATZ&0,02 / 12&	FF/REN	Sample	4	2	1	ART/ATZ	2021-05-13		1	0,02 / 12	0.379	6250000	61900000	0.100969	0.8	0.811271	0.980881
FF/REN&ART/ATZ&0,02 / 12&	FF/REN	Sample	5	2	2	ART/ATZ	2021-05-13		1	0,02 / 12	0.379	5180000	59200000	0.0875	0.66304	0.775885	0.850031
FF/REN&ART/ATZ&0,02 / 12&	FF/REN	Sample	6	2	3	ART/ATZ	2021-05-13		1	0,02 / 12	0.379	7330000	77100000	0.0950713	0.93824	1.01048	0.923584
FF/REN&ART/ATZ&0,02 / 12&	FF/REN	Sample	7	3	1	ART/ATZ	2021-05-13		1	0,02 / 12	0.392	7330000	67800000	0.108112	0.93824	0.888598	1.05027
FF/REN&ART/ATZ&0,02 / 12&	FF/REN	Sample	8	3	2	ART/ATZ	2021-05-13		1	0,02 / 12	0.392	7960000	77900000	0.102182	1.01888	1.02097	0.992665
FF/REN&ART/ATZ&0,02 / 12&	FF/REN	Sample	9	3	3	ART/ATZ	2021-05-13		1	0,02 / 12	0.392	5690000	70000000	0.0812857	0.72832	0.917431	0.789662
FF/REN&ART/ATZ&0,02 / 12&	FF/REN	Sample	10	4	1	ART/ATZ	2021-05-13		1	0,02 / 12	0.369	7610000	77300000	0.0984476	0.97408	1.01311	0.956384
FF/REN&ART/ATZ&0,02 / 12&	FF/REN	Sample	11	4	2	ART/ATZ	2021-05-13		1	0,02 / 12	0.369	8860000	83000000	0.106747	1.13408	1.08781	1.03701
FF/REN&ART/ATZ&0,02 / 12&	FF/REN	Sample	12	4	3	ART/ATZ	2021-05-13		1	0,02 / 12	0.369	8490000	92800000	0.0914871	1.08672	1.21625	0.888764
FF/REN&ART/ATZ&0,04 / 25&	FF/REN	Sample	1	1	1	ART/ATZ	2021-05-13		2	0,04 / 25	0.38	5910000	67000000	0.088209	0.75648	0.878113	0.856919
FF/REN&ART/ATZ&0,04 / 25&	FF/REN	Sample	2	1	2	ART/ATZ	2021-05-13		2	0,04 / 25	0.38	7370000	77200000	0.0954663	0.94336	1.0118	0.927421
FF/REN&ART/ATZ&0,04 / 25&X	FF/REN	Sample	3	1	3	ART/ATZ	2021-05-13		2	0,04 / 25	0.38	8440000	90900000	0.0928493	1.08032	1.19135	0.901998	X
FF/REN&ART/ATZ&0,04 / 25&	FF/REN	Sample	4	2	1	ART/ATZ	2021-05-13		2	0,04 / 25	0.391	6650000	68500000	0.0970803	0.8512	0.897772	0.943101
FF/REN&ART/ATZ&0,04 / 25&	FF/REN	Sample	5	2	2	ART/ATZ	2021-05-13		2	0,04 / 25	0.391	5400000	65800000	0.0820669	0.6912	0.862385	0.797251
FF/REN&ART/ATZ&0,04 / 25&	FF/REN	Sample	6	2	3	ART/ATZ	2021-05-13		2	0,04 / 25	0.391	6110000	71500000	0.0854545	0.78208	0.93709	0.830161
FF/REN&ART/ATZ&0,04 / 25&	FF/REN	Sample	7	3	1	ART/ATZ	2021-05-13		2	0,04 / 25	0.39	6400000	62700000	0.102073	0.8192	0.821756	0.991607
FF/REN&ART/ATZ&0,04 / 25&	FF/REN	Sample	8	3	2	ART/ATZ	2021-05-13		2	0,04 / 25	0.39	6480000	72900000	0.0888889	0.82944	0.955439	0.863524
FF/REN&ART/ATZ&0,04 / 25&X	FF/REN	Sample	9	3	3	ART/ATZ	2021-05-13		2	0,04 / 25	0.39	3700000	55500000	0.0666667	0.4736	0.727392	0.647643	X
FF/REN&ART/ATZ&0,04 / 25&	FF/REN	Sample	10	4	1	ART/ATZ	2021-05-13		2	0,04 / 25	0.37	6870000	66400000	0.103464	0.87936	0.870249	1.00511
FF/REN&ART/ATZ&0,04 / 25&	FF/REN	Sample	11	4	2	ART/ATZ	2021-05-13		2	0,04 / 25	0.37	7210000	75500000	0.0954967	0.92288	0.989515	0.927716
FF/REN&ART/ATZ&0,04 / 25&	FF/REN	Sample	12	4	3	ART/ATZ	2021-05-13		2	0,04 / 25	0.37	7600000	75800000	0.100264	0.9728	0.993447	0.974028
FF/REN&ART/ATZ&0,08 / 50&	FF/REN	Sample	1	1	1	ART/ATZ	2021-05-13		3	0,08 / 50	0.378	5530000	57600000	0.0960069	0.70784	0.754915	0.932673
FF/REN&ART/ATZ&0,08 / 50&	FF/REN	Sample	2	1	2	ART/ATZ	2021-05-13		3	0,08 / 50	0.378	6480000	67300000	0.0962853	0.82944	0.882045	0.935377
FF/REN&ART/ATZ&0,08 / 50&	FF/REN	Sample	3	1	3	ART/ATZ	2021-05-13		3	0,08 / 50	0.378	7280000	78900000	0.0922687	0.93184	1.03408	0.896358
FF/REN&ART/ATZ&0,08 / 50&	FF/REN	Sample	4	2	1	ART/ATZ	2021-05-13		3	0,08 / 50	0.382	5860000	65600000	0.0893293	0.75008	0.859764	0.867802
FF/REN&ART/ATZ&0,08 / 50&	FF/REN	Sample	5	2	2	ART/ATZ	2021-05-13		3	0,08 / 50	0.382	3870000	50300000	0.0769384	0.49536	0.65924	0.747429
FF/REN&ART/ATZ&0,08 / 50&	FF/REN	Sample	6	2	3	ART/ATZ	2021-05-13		3	0,08 / 50	0.382	4390000	53300000	0.082364	0.56192	0.698558	0.800137
FF/REN&ART/ATZ&0,08 / 50&	FF/REN	Sample	7	3	1	ART/ATZ	2021-05-13		3	0,08 / 50	0.41	6670000	66100000	0.100908	0.85376	0.866317	0.980283
FF/REN&ART/ATZ&0,08 / 50&	FF/REN	Sample	8	3	2	ART/ATZ	2021-05-13		3	0,08 / 50	0.41	6800000	70900000	0.0959097	0.8704	0.929227	0.931729
FF/REN&ART/ATZ&0,08 / 50&	FF/REN	Sample	9	3	3	ART/ATZ	2021-05-13		3	0,08 / 50	0.41	4090000	56300000	0.0726465	0.52352	0.737877	0.705735
FF/REN&ART/ATZ&0,08 / 50&	FF/REN	Sample	10	4	1	ART/ATZ	2021-05-13		3	0,08 / 50	0.391	7390000	77300000	0.0956016	0.94592	1.01311	0.928735
FF/REN&ART/ATZ&0,08 / 50&	FF/REN	Sample	11	4	2	ART/ATZ	2021-05-13		3	0,08 / 50	0.391	6880000	76100000	0.0904074	0.88064	0.997379	0.878275
FF/REN&ART/ATZ&0,08 / 50&	FF/REN	Sample	12	4	3	ART/ATZ	2021-05-13		3	0,08 / 50	0.391	7950000	85800000	0.0926573	1.0176	1.12451	0.900133
FF/REN&ART/ATZ&0,16 / 125&	FF/REN	Sample	1	1	1	ART/ATZ	2021-05-13		4	0,16 / 125	0.359	4400000	54400000	0.0808824	0.5632	0.712975	0.785743
FF/REN&ART/ATZ&0,16 / 125&	FF/REN	Sample	2	1	2	ART/ATZ	2021-05-13		4	0,16 / 125	0.359	6030000	66100000	0.0912254	0.77184	0.866317	0.886223
FF/REN&ART/ATZ&0,16 / 125&	FF/REN	Sample	3	1	3	ART/ATZ	2021-05-13		4	0,16 / 125	0.359	6490000	71900000	0.0902643	0.83072	0.942333	0.876885
FF/REN&ART/ATZ&0,16 / 125&	FF/REN	Sample	4	2	1	ART/ATZ	2021-05-13		4	0,16 / 125	0.394	6130000	70500000	0.0869504	0.78464	0.923984	0.844692
FF/REN&ART/ATZ&0,16 / 125&	FF/REN	Sample	5	2	2	ART/ATZ	2021-05-13		4	0,16 / 125	0.394	4970000	58000000	0.0856897	0.63616	0.760157	0.832445
FF/REN&ART/ATZ&0,16 / 125&	FF/REN	Sample	6	2	3	ART/ATZ	2021-05-13		4	0,16 / 125	0.394	6250000	72400000	0.086326	0.8	0.948886	0.838626
FF/REN&ART/ATZ&0,16 / 125&	FF/REN	Sample	7	3	1	ART/ATZ	2021-05-13		4	0,16 / 125	0.417	6810000	73000000	0.0932877	0.87168	0.95675	0.906257
FF/REN&ART/ATZ&0,16 / 125&	FF/REN	Sample	8	3	2	ART/ATZ	2021-05-13		4	0,16 / 125	0.417	6770000	71000000	0.0953521	0.86656	0.930537	0.926312
FF/REN&ART/ATZ&0,16 / 125&X	FF/REN	Sample	9	3	3	ART/ATZ	2021-05-13		4	0,16 / 125	0.417	3790000	56700000	0.066843	0.48512	0.743119	0.649356	X
FF/REN&ART/ATZ&0,16 / 125&	FF/REN	Sample	10	4	1	ART/ATZ	2021-05-13		4	0,16 / 125	0.387	6560000	67000000	0.0979104	0.83968	0.878113	0.951165
FF/REN&ART/ATZ&0,16 / 125&	FF/REN	Sample	11	4	2	ART/ATZ	2021-05-13		4	0,16 / 125	0.387	6960000	70700000	0.0984441	0.89088	0.926606	0.95635
FF/REN&ART/ATZ&0,16 / 125&	FF/REN	Sample	12	4	3	ART/ATZ	2021-05-13		4	0,16 / 125	0.387	7910000	89300000	0.0885778	1.01248	1.17038	0.860502
FF/REN&ERY&0&	FF/REN	Control	1	1	1	ERY	2021-05-13		0	0	0.294	6750000	99600000	0.0677711	0.888645	0.932293	0.953267
FF/REN&ERY&0&	FF/REN	Control	2	1	2	ERY	2021-05-13		0	0	0.294	7470000	101000000	0.0739604	0.983434	0.945398	1.04033
FF/REN&ERY&0&	FF/REN	Control	3	1	3	ERY	2021-05-13		0	0	0.294	7640000	99500000	0.0767839	1.00581	0.931357	1.08004
FF/REN&ERY&0&	FF/REN	Control	4	2	1	ERY	2021-05-13		0	0	0.286	7070000	95000000	0.0744211	0.930773	0.889236	1.04681
FF/REN&ERY&0&	FF/REN	Control	5	2	2	ERY	2021-05-13		0	0	0.286	6250000	94900000	0.0658588	0.82282	0.8883	0.926369
FF/REN&ERY&0&	FF/REN	Control	6	2	3	ERY	2021-05-13		0	0	0.286	7430000	104000000	0.0714423	0.978168	0.973479	1.00491
FF/REN&ERY&0&	FF/REN	Control	7	3	1	ERY	2021-05-13		0	0	0.291	8130000	114000000	0.0713158	1.07032	1.06708	1.00313
FF/REN&ERY&0&	FF/REN	Control	8	3	2	ERY	2021-05-13		0	0	0.291	8200000	122000000	0.0672131	1.07954	1.14197	0.945419
FF/REN&ERY&0&	FF/REN	Control	9	3	3	ERY	2021-05-13		0	0	0.291	6580000	104000000	0.0632692	0.866264	0.973479	0.889944
FF/REN&ERY&0&	FF/REN	Control	10	4	1	ERY	2021-05-13		0	0	0.293	7860000	107000000	0.0734579	1.03478	1.00156	1.03326
FF/REN&ERY&0&	FF/REN	Control	11	4	2	ERY	2021-05-13		0	0	0.293	8810000	116000000	0.0759483	1.15985	1.0858	1.06829
FF/REN&ERY&0&	FF/REN	Control	12	4	3	ERY	2021-05-13		0	0	0.293	8960000	125000000	0.07168	1.17959	1.17005	1.00825
FF/REN&ERY&0,0001&	FF/REN	Sample	1	1	1	ERY	2021-05-13		1	0.0001	0.273	6500000	91600000	0.0709607	0.855732	0.85741	0.998132
FF/REN&ERY&0,0001&	FF/REN	Sample	2	1	2	ERY	2021-05-13		1	0.0001	0.273	7350000	95900000	0.0766423	0.967636	0.89766	1.07805
FF/REN&ERY&0,0001&	FF/REN	Sample	3	1	3	ERY	2021-05-13		1	0.0001	0.273	7330000	99000000	0.0740404	0.965003	0.926677	1.04145
FF/REN&ERY&0,0001&	FF/REN	Sample	4	2	1	ERY	2021-05-13		1	0.0001	0.263	6700000	91700000	0.0730643	0.882063	0.858346	1.02772
FF/REN&ERY&0,0001&	FF/REN	Sample	5	2	2	ERY	2021-05-13		1	0.0001	0.263	6060000	86400000	0.0701389	0.797806	0.808736	0.986573
FF/REN&ERY&0,0001&	FF/REN	Sample	6	2	3	ERY	2021-05-13		1	0.0001	0.263	7350000	95600000	0.0768828	0.967636	0.894852	1.08143
FF/REN&ERY&0,0001&	FF/REN	Sample	7	3	1	ERY	2021-05-13		1	0.0001	0.287	7460000	101000000	0.0738614	0.982117	0.945398	1.03893
FF/REN&ERY&0,0001&	FF/REN	Sample	8	3	2	ERY	2021-05-13		1	0.0001	0.287	8250000	110000000	0.075	1.08612	1.02964	1.05495
FF/REN&ERY&0,0001&	FF/REN	Sample	9	3	3	ERY	2021-05-13		1	0.0001	0.287	7650000	107000000	0.0714953	1.00713	1.00156	1.00565
FF/REN&ERY&0,0001&	FF/REN	Sample	10	4	1	ERY	2021-05-13		1	0.0001	0.267	6610000	94500000	0.0699471	0.870214	0.884555	0.983875
FF/REN&ERY&0,0001&	FF/REN	Sample	11	4	2	ERY	2021-05-13		1	0.0001	0.267	7440000	99800000	0.0745491	0.979484	0.934165	1.04861
FF/REN&ERY&0,0001&	FF/REN	Sample	12	4	3	ERY	2021-05-13		1	0.0001	0.267	7650000	117000000	0.0653846	1.00713	1.09516	0.919699
FF/REN&ERY&0,001&	FF/REN	Sample	1	1	1	ERY	2021-05-13		2	0.001	0.286	6430000	97800000	0.0657464	0.846517	0.915445	0.924788
FF/REN&ERY&0,001&	FF/REN	Sample	2	1	2	ERY	2021-05-13		2	0.001	0.286	7710000	109000000	0.0707339	1.01503	1.02028	0.994943
FF/REN&ERY&0,001&	FF/REN	Sample	3	1	3	ERY	2021-05-13		2	0.001	0.286	8060000	113000000	0.0713274	1.06111	1.05772	1.00329
FF/REN&ERY&0,001&	FF/REN	Sample	4	2	1	ERY	2021-05-13		2	0.001	0.301	7620000	108000000	0.0705556	1.00318	1.01092	0.992433
FF/REN&ERY&0,001&	FF/REN	Sample	5	2	2	ERY	2021-05-13		2	0.001	0.301	6650000	98600000	0.0674442	0.87548	0.922933	0.948669
FF/REN&ERY&0,001&	FF/REN	Sample	6	2	3	ERY	2021-05-13		2	0.001	0.301	7680000	104000000	0.0738462	1.01108	0.973479	1.03872
FF/REN&ERY&0,001&	FF/REN	Sample	7	3	1	ERY	2021-05-13		2	0.001	0.301	7120000	103000000	0.0691262	0.937356	0.964119	0.972328
FF/REN&ERY&0,001&	FF/REN	Sample	8	3	2	ERY	2021-05-13		2	0.001	0.301	7860000	120000000	0.0655	1.03478	1.12324	0.921322
FF/REN&ERY&0,001&	FF/REN	Sample	9	3	3	ERY	2021-05-13		2	0.001	0.301	5410000	93200000	0.0580472	0.712233	0.872387	0.816491
FF/REN&ERY&0,001&	FF/REN	Sample	10	4	1	ERY	2021-05-13		2	0.001	0.291	7350000	102000000	0.0720588	0.967636	0.954758	1.01358
FF/REN&ERY&0,001&	FF/REN	Sample	11	4	2	ERY	2021-05-13		2	0.001	0.291	7360000	110000000	0.0669091	0.968952	1.02964	0.941142
FF/REN&ERY&0,001&	FF/REN	Sample	12	4	3	ERY	2021-05-13		2	0.001	0.291	6920000	115000000	0.0601739	0.911026	1.07644	0.846405
FF/REN&ERY&0,01&	FF/REN	Sample	1	1	1	ERY	2021-05-13		3	0.01	0.293	6570000	99400000	0.0660966	0.864948	0.930421	0.929713
FF/REN&ERY&0,01&	FF/REN	Sample	2	1	2	ERY	2021-05-13		3	0.01	0.293	7530000	106000000	0.0710377	0.991333	0.9922	0.999216
FF/REN&ERY&0,01&	FF/REN	Sample	3	1	3	ERY	2021-05-13		3	0.01	0.293	7580000	116000000	0.0653448	0.997916	1.0858	0.919139
FF/REN&ERY&0,01&	FF/REN	Sample	4	2	1	ERY	2021-05-13		3	0.01	0.307	7410000	107000000	0.0692523	0.975535	1.00156	0.974102
FF/REN&ERY&0,01&	FF/REN	Sample	5	2	2	ERY	2021-05-13		3	0.01	0.307	5610000	94000000	0.0596809	0.738563	0.879875	0.83947
FF/REN&ERY&0,01&	FF/REN	Sample	6	2	3	ERY	2021-05-13		3	0.01	0.307	6600000	98200000	0.0672098	0.868897	0.919189	0.945372
FF/REN&ERY&0,01&	FF/REN	Sample	7	3	1	ERY	2021-05-13		3	0.01	0.309	7370000	106000000	0.0695283	0.970269	0.9922	0.977984
FF/REN&ERY&0,01&	FF/REN	Sample	8	3	2	ERY	2021-05-13		3	0.01	0.309	7460000	116000000	0.0643103	0.982117	1.0858	0.904588
FF/REN&ERY&0,01&	FF/REN	Sample	9	3	3	ERY	2021-05-13		3	0.01	0.309	5720000	88900000	0.064342	0.753044	0.832137	0.905033
FF/REN&ERY&0,01&	FF/REN	Sample	10	4	1	ERY	2021-05-13		3	0.01	0.28	7010000	102000000	0.0687255	0.922874	0.954758	0.966692
FF/REN&ERY&0,01&	FF/REN	Sample	11	4	2	ERY	2021-05-13		3	0.01	0.28	7680000	115000000	0.0667826	1.01108	1.07644	0.939363
FF/REN&ERY&0,01&	FF/REN	Sample	12	4	3	ERY	2021-05-13		3	0.01	0.28	8390000	129000000	0.0650388	1.10455	1.20749	0.914834
FF/REN&ERY&0,1&	FF/REN	Sample	1	1	1	ERY	2021-05-13		4	0.1	0.303	5080000	96000000	0.0529167	0.668788	0.898596	0.744325
FF/REN&ERY&0,1&	FF/REN	Sample	2	1	2	ERY	2021-05-13		4	0.1	0.303	6770000	100000000	0.0677	0.891278	0.936037	0.952267
FF/REN&ERY&0,1&	FF/REN	Sample	3	1	3	ERY	2021-05-13		4	0.1	0.303	7320000	109000000	0.067156	0.963686	1.02028	0.944615
FF/REN&ERY&0,1&	FF/REN	Sample	4	2	1	ERY	2021-05-13		4	0.1	0.314	7160000	107000000	0.0669159	0.942622	1.00156	0.941238
FF/REN&ERY&0,1&	FF/REN	Sample	5	2	2	ERY	2021-05-13		4	0.1	0.314	6190000	95100000	0.0650894	0.81492	0.890172	0.915546
FF/REN&ERY&0,1&	FF/REN	Sample	6	2	3	ERY	2021-05-13		4	0.1	0.314	7130000	100000000	0.0713	0.938673	0.936037	1.0029
FF/REN&ERY&0,1&	FF/REN	Sample	7	3	1	ERY	2021-05-13		4	0.1	0.307	7500000	112000000	0.0669643	0.987383	1.04836	0.941919
FF/REN&ERY&0,1&	FF/REN	Sample	8	3	2	ERY	2021-05-13		4	0.1	0.307	8190000	122000000	0.0671311	1.07822	1.14197	0.944266
FF/REN&ERY&0,1&	FF/REN	Sample	9	3	3	ERY	2021-05-13		4	0.1	0.307	4800000	88900000	0.0539933	0.631925	0.832137	0.759468
FF/REN&ERY&0,1&	FF/REN	Sample	10	4	1	ERY	2021-05-13		4	0.1	0.277	7140000	98500000	0.0724873	0.939989	0.921997	1.01961
FF/REN&ERY&0,1&	FF/REN	Sample	11	4	2	ERY	2021-05-13		4	0.1	0.277	7460000	110000000	0.0678182	0.982117	1.02964	0.95393
FF/REN&ERY&0,1&	FF/REN	Sample	12	4	3	ERY	2021-05-13		4	0.1	0.277	7420000	108000000	0.0687037	0.976851	1.01092	0.966385
FF/REN&ERY&1&	FF/REN	Sample	1	1	1	ERY	2021-05-13		5	1	0.301	6500000	97900000	0.0663943	0.855732	0.916381	0.933901
FF/REN&ERY&1&	FF/REN	Sample	2	1	2	ERY	2021-05-13		5	1	0.301	6790000	106000000	0.0640566	0.893911	0.9922	0.901019
FF/REN&ERY&1&	FF/REN	Sample	3	1	3	ERY	2021-05-13		5	1	0.301	7830000	118000000	0.0663559	1.03083	1.10452	0.933362
FF/REN&ERY&1&	FF/REN	Sample	4	2	1	ERY	2021-05-13		5	1	0.31	7360000	114000000	0.0645614	0.968952	1.06708	0.90812
FF/REN&ERY&1&	FF/REN	Sample	5	2	2	ERY	2021-05-13		5	1	0.31	6230000	96000000	0.0648958	0.820187	0.898596	0.912824
FF/REN&ERY&1&	FF/REN	Sample	6	2	3	ERY	2021-05-13		5	1	0.31	6830000	97600000	0.0699795	0.899177	0.913573	0.984331
FF/REN&ERY&1&	FF/REN	Sample	7	3	1	ERY	2021-05-13		5	1	0.302	7110000	102000000	0.0697059	0.936039	0.954758	0.980482
FF/REN&ERY&1&	FF/REN	Sample	8	3	2	ERY	2021-05-13		5	1	0.302	6930000	105000000	0.066	0.912342	0.982839	0.928355
FF/REN&ERY&1&	FF/REN	Sample	9	3	3	ERY	2021-05-13		5	1	0.302	6570000	93900000	0.0699681	0.864948	0.878939	0.98417
FF/REN&ERY&1&	FF/REN	Sample	10	4	1	ERY	2021-05-13		5	1	0.291	7620000	110000000	0.0692727	1.00318	1.02964	0.974389
FF/REN&ERY&1&	FF/REN	Sample	11	4	2	ERY	2021-05-13		5	1	0.291	7870000	118000000	0.0666949	1.03609	1.10452	0.93813
FF/REN&ERY&1&X	FF/REN	Sample	12	4	3	ERY	2021-05-13		5	1	0.291	7140000	135000000	0.0528889	0.939989	1.26365	0.743934	X
FF/REN&ERY&2&	FF/REN	Sample	1	1	1	ERY	2021-05-13		6	2	0.315	6550000	107000000	0.061215	0.862315	1.00156	0.861049
FF/REN&ERY&2&	FF/REN	Sample	2	1	2	ERY	2021-05-13		6	2	0.315	7590000	108000000	0.0702778	0.999232	1.01092	0.988526
FF/REN&ERY&2&	FF/REN	Sample	3	1	3	ERY	2021-05-13		6	2	0.315	8190000	118000000	0.0694068	1.07822	1.10452	0.976275
FF/REN&ERY&2&	FF/REN	Sample	4	2	1	ERY	2021-05-13		6	2	0.287	7160000	109000000	0.0656881	0.942622	1.02028	0.923967
FF/REN&ERY&2&	FF/REN	Sample	5	2	2	ERY	2021-05-13		6	2	0.287	6240000	98700000	0.0632219	0.821503	0.923869	0.889278
FF/REN&ERY&2&	FF/REN	Sample	6	2	3	ERY	2021-05-13		6	2	0.287	6960000	107000000	0.0650467	0.916292	1.00156	0.914946
FF/REN&ERY&2&	FF/REN	Sample	7	3	1	ERY	2021-05-13		6	2	0.3	6600000	108000000	0.0611111	0.868897	1.01092	0.859588
FF/REN&ERY&2&	FF/REN	Sample	8	3	2	ERY	2021-05-13		6	2	0.3	7680000	118000000	0.0650847	1.01108	1.10452	0.915481
FF/REN&ERY&2&	FF/REN	Sample	9	3	3	ERY	2021-05-13		6	2	0.3	5850000	84500000	0.0692308	0.770159	0.790952	0.973799
FF/REN&ERY&2&	FF/REN	Sample	10	4	1	ERY	2021-05-13		6	2	0.295	8580000	118000000	0.0727119	1.12957	1.10452	1.02276
FF/REN&ERY&2&	FF/REN	Sample	11	4	2	ERY	2021-05-13		6	2	0.295	9200000	132000000	0.069697	1.21119	1.23557	0.980357
FF/REN&ERY&2&	FF/REN	Sample	12	4	3	ERY	2021-05-13		6	2	0.295	9180000	138000000	0.0665217	1.20856	1.29173	0.935694
FF/REN&ERY&4&	FF/REN	Sample	1	1	1	ERY	2021-05-13		7	4	0.276	5900000	94200000	0.0626327	0.776742	0.881747	0.880991
FF/REN&ERY&4&	FF/REN	Sample	2	1	2	ERY	2021-05-13		7	4	0.276	4700000	77800000	0.0604113	0.61876	0.728237	0.849745
FF/REN&ERY&4&	FF/REN	Sample	3	1	3	ERY	2021-05-13		7	4	0.276	6620000	98800000	0.067004	0.87153	0.924805	0.942478
FF/REN&ERY&4&	FF/REN	Sample	4	2	1	ERY	2021-05-13		7	4	0.289	6060000	103000000	0.058835	0.797806	0.964119	0.827572
FF/REN&ERY&4&	FF/REN	Sample	5	2	2	ERY	2021-05-13		7	4	0.289	5540000	93300000	0.0593783	0.729347	0.873323	0.835215
FF/REN&ERY&4&	FF/REN	Sample	6	2	3	ERY	2021-05-13		7	4	0.289	6850000	103000000	0.0665049	0.90181	0.964119	0.935456
FF/REN&ERY&4&	FF/REN	Sample	7	3	1	ERY	2021-05-13		7	4	0.288	7670000	114000000	0.0672807	1.00976	1.06708	0.946369
FF/REN&ERY&4&	FF/REN	Sample	8	3	2	ERY	2021-05-13		7	4	0.288	7770000	120000000	0.06475	1.02293	1.12324	0.910773
FF/REN&ERY&4&	FF/REN	Sample	9	3	3	ERY	2021-05-13		7	4	0.288	5800000	94300000	0.0615058	0.763577	0.882683	0.86514
FF/REN&ERY&4&	FF/REN	Sample	10	4	1	ERY	2021-05-13		7	4	0.3	8030000	112000000	0.0716964	1.05716	1.04836	1.00848
FF/REN&ERY&4&	FF/REN	Sample	11	4	2	ERY	2021-05-13		7	4	0.3	8080000	115000000	0.0702609	1.06374	1.07644	0.988288
FF/REN&ERY&4&	FF/REN	Sample	12	4	3	ERY	2021-05-13		7	4	0.3	8640000	132000000	0.0654545	1.13747	1.23557	0.920683
FF-PTC/REN&ART/ATZ&0 / 0&	FF-PTC/REN	Control	1	1	1	ART/ATZ	2022-02-25		0	0 / 0	0.39461	1811	77710000	2.33046e-05	0.970797	0.926409	1.03746
FF-PTC/REN&ART/ATZ&0 / 0&	FF-PTC/REN	Control	2	1	2	ART/ATZ	2022-02-25		0	0 / 0	0.384486	2025	85420000	2.37064e-05	1.08551	1.01832	1.05534
FF-PTC/REN&ART/ATZ&0 / 0&	FF-PTC/REN	Control	3	1	3	ART/ATZ	2022-02-25		0	0 / 0	0.384486	1553	70210000	2.21194e-05	0.832494	0.836999	0.984692
FF-PTC/REN&ART/ATZ&0 / 0&	FF-PTC/REN	Control	4	2	1	ART/ATZ	2022-02-25		0	0 / 0	0.352622	1617	67180000	2.40697e-05	0.866802	0.800877	1.07151
FF-PTC/REN&ART/ATZ&0 / 0&	FF-PTC/REN	Control	5	2	2	ART/ATZ	2022-02-25		0	0 / 0	0.352553	2026	97320000	2.08179e-05	1.08605	1.16019	0.926755
FF-PTC/REN&ART/ATZ&0 / 0&	FF-PTC/REN	Control	6	2	3	ART/ATZ	2022-02-25		0	0 / 0	0.365982	2177	118100000	1.84335e-05	1.16699	1.40791	0.820609
FF-PTC/REN&ART/ATZ&0 / 0&	FF-PTC/REN	Control	7	3	1	ART/ATZ	2022-02-25		0	0 / 0	0.365982	2160	87900000	2.45734e-05	1.15788	1.04789	1.09394
FF-PTC/REN&ART/ATZ&0 / 0&	FF-PTC/REN	Control	8	3	2	ART/ATZ	2022-02-25		0	0 / 0	0.3356	1946	88490000	2.19912e-05	1.04316	1.05492	0.978986
FF-PTC/REN&ART/ATZ&0 / 0&	FF-PTC/REN	Control	9	3	3	ART/ATZ	2022-02-25		0	0 / 0	0.3356	2272	97110000	2.33961e-05	1.21792	1.15768	1.04153
FF-PTC/REN&ART/ATZ&0 / 0&	FF-PTC/REN	Control	10	4	1	ART/ATZ	2022-02-25		0	0 / 0	0.349191	1750	86810000	2.0159e-05	0.938097	1.03489	0.897421
FF-PTC/REN&ART/ATZ&0 / 0&	FF-PTC/REN	Control	11	4	2	ART/ATZ	2022-02-25		0	0 / 0	0.349191	1844	84070000	2.19341e-05	0.988486	1.00223	0.976445
FF-PTC/REN&ART/ATZ&0 / 0&	FF-PTC/REN	Control	12	4	3	ART/ATZ	2022-02-25		0	0 / 0	0.349191	2087	82050000	2.54357e-05	1.11875	0.978148	1.13233
FF-PTC/REN&ART/ATZ&0 / 0&	FF-PTC/REN	Control	13	5	1	ART/ATZ	2022-02-25		0	0 / 0	0.356288	1833	78390000	2.33831e-05	0.98259	0.934515	1.04095
FF-PTC/REN&ART/ATZ&0 / 0&	FF-PTC/REN	Control	14	5	2	ART/ATZ	2022-02-25		0	0 / 0	0.356288	1525	65530000	2.32718e-05	0.817485	0.781207	1.03599
FF-PTC/REN&ART/ATZ&0 / 0&	FF-PTC/REN	Control	15	5	3	ART/ATZ	2022-02-25		0	0 / 0	0.356288	2034	81220000	2.50431e-05	1.09034	0.968253	1.11485
FF-PTC/REN&ART/ATZ&0 / 0&	FF-PTC/REN	Control	16	6	1	ART/ATZ	2022-02-25		0	0 / 0	0.379987	1992	79920000	2.49249e-05	1.06782	0.952755	1.10959
FF-PTC/REN&ART/ATZ&0 / 0&	FF-PTC/REN	Control	17	6	2	ART/ATZ	2022-02-25		0	0 / 0	0.379987	1706	74200000	2.29919e-05	0.914511	0.884565	1.02354
FF-PTC/REN&ART/ATZ&0 / 0&	FF-PTC/REN	Control	18	6	3	ART/ATZ	2022-02-25		0	0 / 0	0.379987	1381	63840000	2.16322e-05	0.740293	0.76106	0.963005
FF-PTC/REN&ART/ATZ&0 / 0&	FF-PTC/REN	Control	19	7	1	ART/ATZ	2022-02-25		0	0 / 0	0.336529	1770	66490000	2.66205e-05	0.948818	0.792651	1.18507
FF-PTC/REN&ART/ATZ&0 / 0&	FF-PTC/REN	Control	20	7	2	ART/ATZ	2022-02-25		0	0 / 0	0.356496	1782	85830000	2.0762e-05	0.955251	1.02321	0.924265
FF-PTC/REN&ART/ATZ&0 / 0&X	FF-PTC/REN	Control	21	7	3	ART/ATZ	2022-02-25		0	0 / 0	0.356496	1888	60860000	3.1022e-05	1.01207	0.725534	1.38101	X
FF-PTC/REN&ART/ATZ&0 / 0&	FF-PTC/REN	Control	22	8	1	ART/ATZ	2022-02-25		0	0 / 0	0.356496	1655	82020000	2.0178e-05	0.887172	0.97779	0.898268
FF-PTC/REN&ART/ATZ&0 / 0&	FF-PTC/REN	Control	23	8	2	ART/ATZ	2022-02-25		0	0 / 0	0.354001	1714	106600000	1.60788e-05	0.918799	1.27082	0.715783
FF-PTC/REN&ART/ATZ&0 / 0&	FF-PTC/REN	Control	24	8	3	ART/ATZ	2022-02-25		0	0 / 0	0.354001	2246	102900000	2.1827e-05	1.20398	1.22671	0.971678
FF-PTC/REN&ART/ATZ&0,02 / 12&	FF-PTC/REN	Sample	1		Tec.Rep. 1	ART/ATZ	2022-02-25		1	0,02 / 12	0.266205	925	42280000	2.1878e-05	0.495851	0.504035	0.973945
FF-PTC/REN&ART/ATZ&0,02 / 12&	FF-PTC/REN	Sample	2		Tec.Rep. 2	ART/ATZ	2022-02-25		1	0,02 / 12	0.266205	845	35470000	2.38229e-05	0.452967	0.422851	1.06053
FF-PTC/REN&ART/ATZ&0,02 / 12&	FF-PTC/REN	Sample	3		Tec.Rep. 3	ART/ATZ	2022-02-25		1	0,02 / 12	0.266205	871	42100000	2.06888e-05	0.466904	0.501889	0.921009
FF-PTC/REN&ART/ATZ&0,02 / 12&	FF-PTC/REN	Sample	4		Tec.Rep. 1	ART/ATZ	2022-02-25		1	0,02 / 12	0.254343	2987	101400000	2.94576e-05	1.6012	1.20883	1.31137
FF-PTC/REN&ART/ATZ&0,02 / 12&	FF-PTC/REN	Sample	5		Tec.Rep. 2	ART/ATZ	2022-02-25		1	0,02 / 12	0.254343	2207	87850000	2.51224e-05	1.18307	1.04729	1.11838
FF-PTC/REN&ART/ATZ&0,02 / 12&	FF-PTC/REN	Sample	6		Tec.Rep. 3	ART/ATZ	2022-02-25		1	0,02 / 12	0.254343	1752	72120000	2.42928e-05	0.939169	0.859769	1.08145
FF-PTC/REN&ART/ATZ&0,02 / 12&	FF-PTC/REN	Sample	7		Tec.Rep. 1	ART/ATZ	2022-02-25		1	0,02 / 12	0.264515	1704	91170000	1.86904e-05	0.913439	1.08687	0.832042
FF-PTC/REN&ART/ATZ&0,02 / 12&	FF-PTC/REN	Sample	8		Tec.Rep. 2	ART/ATZ	2022-02-25		1	0,02 / 12	0.264515	1956	93670000	2.08818e-05	1.04852	1.11667	0.9296
FF-PTC/REN&ART/ATZ&0,02 / 12&	FF-PTC/REN	Sample	9		Tec.Rep. 3	ART/ATZ	2022-02-25		1	0,02 / 12	0.264515	1703	102500000	1.66146e-05	0.912903	1.22194	0.739637
FF-PTC/REN&ART/ATZ&0,02 / 12&	FF-PTC/REN	Sample	10		Tec.Rep. 1	ART/ATZ	2022-02-25		1	0,02 / 12	0.271602	2482	102900000	2.41205e-05	1.33049	1.22671	1.07378
FF-PTC/REN&ART/ATZ&0,02 / 12&	FF-PTC/REN	Sample	11		Tec.Rep. 2	ART/ATZ	2022-02-25		1	0,02 / 12	0.271602	2286	94990000	2.40657e-05	1.22542	1.13241	1.07134
FF-PTC/REN&ART/ATZ&0,04 / 25&	FF-PTC/REN	Sample	1		Tec.Rep. 1	ART/ATZ	2022-02-25		2	0,04 / 25	0.282953	1074	47270000	2.27205e-05	0.575724	0.563523	1.01145
FF-PTC/REN&ART/ATZ&0,04 / 25&	FF-PTC/REN	Sample	2		Tec.Rep. 2	ART/ATZ	2022-02-25		2	0,04 / 25	0.282953	978.1	41860000	2.3366e-05	0.524316	0.499028	1.04019
FF-PTC/REN&ART/ATZ&0,04 / 25&	FF-PTC/REN	Sample	3		Tec.Rep. 3	ART/ATZ	2022-02-25		2	0,04 / 25	0.282953	940	40850000	2.3011e-05	0.503892	0.486988	1.02439
FF-PTC/REN&ART/ATZ&0,04 / 25&	FF-PTC/REN	Sample	4		Tec.Rep. 1	ART/ATZ	2022-02-25		2	0,04 / 25	0.279039	2659	94490000	2.81405e-05	1.42537	1.12645	1.25274
FF-PTC/REN&ART/ATZ&0,04 / 25&	FF-PTC/REN	Sample	5		Tec.Rep. 2	ART/ATZ	2022-02-25		2	0,04 / 25	0.279039	2886	105400000	2.73814e-05	1.54706	1.25651	1.21894
FF-PTC/REN&ART/ATZ&0,04 / 25&	FF-PTC/REN	Sample	6		Tec.Rep. 3	ART/ATZ	2022-02-25		2	0,04 / 25	0.279039	1947	87580000	2.22311e-05	1.0437	1.04407	0.989666
FF-PTC/REN&ART/ATZ&0,04 / 25&	FF-PTC/REN	Sample	7		Tec.Rep. 1	ART/ATZ	2022-02-25		2	0,04 / 25	0.272345	1978	88790000	2.22773e-05	1.06032	1.0585	0.991722
FF-PTC/REN&ART/ATZ&0,04 / 25&	FF-PTC/REN	Sample	8		Tec.Rep. 2	ART/ATZ	2022-02-25		2	0,04 / 25	0.272345	2159	96570000	2.23568e-05	1.15734	1.15125	0.995264
FF-PTC/REN&ART/ATZ&0,04 / 25&	FF-PTC/REN	Sample	9		Tec.Rep. 3	ART/ATZ	2022-02-25		2	0,04 / 25	0.272345	1588	89900000	1.76641e-05	0.851256	1.07173	0.786355
FF-PTC/REN&ART/ATZ&0,04 / 25&	FF-PTC/REN	Sample	10		Tec.Rep. 1	ART/ATZ	2022-02-25		2	0,04 / 25	0.292144	2332	90650000	2.57253e-05	1.25008	1.08067	1.14522
FF-PTC/REN&ART/ATZ&0,04 / 25&	FF-PTC/REN	Sample	11		Tec.Rep. 2	ART/ATZ	2022-02-25		2	0,04 / 25	0.292144	2835	111000000	2.55405e-05	1.51972	1.32327	1.13699
FF-PTC/REN&ART/ATZ&0,08 / 50&	FF-PTC/REN	Sample	1		Tec.Rep. 1	ART/ATZ	2022-02-25		3	0,08 / 50	0.29041	1145	49260000	2.3244e-05	0.613784	0.587246	1.03476
FF-PTC/REN&ART/ATZ&0,08 / 50&	FF-PTC/REN	Sample	2		Tec.Rep. 2	ART/ATZ	2022-02-25		3	0,08 / 50	0.29041	985.1	45180000	2.18039e-05	0.528068	0.538607	0.970648
FF-PTC/REN&ART/ATZ&0,08 / 50&	FF-PTC/REN	Sample	3		Tec.Rep. 3	ART/ATZ	2022-02-25		3	0,08 / 50	0.29041	923	39450000	2.33967e-05	0.494779	0.470298	1.04156
FF-PTC/REN&ART/ATZ&0,08 / 50&	FF-PTC/REN	Sample	4		Tec.Rep. 1	ART/ATZ	2022-02-25		3	0,08 / 50	0.273091	2861	97110000	2.94614e-05	1.53365	1.15768	1.31154
FF-PTC/REN&ART/ATZ&0,08 / 50&	FF-PTC/REN	Sample	5		Tec.Rep. 2	ART/ATZ	2022-02-25		3	0,08 / 50	0.273091	2744	96490000	2.84382e-05	1.47094	1.15029	1.26599
FF-PTC/REN&ART/ATZ&0,08 / 50&	FF-PTC/REN	Sample	6		Tec.Rep. 3	ART/ATZ	2022-02-25		3	0,08 / 50	0.273091	2310	88120000	2.62143e-05	1.23829	1.05051	1.16699
FF-PTC/REN&ART/ATZ&0,08 / 50&	FF-PTC/REN	Sample	7		Tec.Rep. 1	ART/ATZ	2022-02-25		3	0,08 / 50	0.277414	2060	87730000	2.34811e-05	1.10427	1.04586	1.04531
FF-PTC/REN&ART/ATZ&0,08 / 50&	FF-PTC/REN	Sample	8		Tec.Rep. 2	ART/ATZ	2022-02-25		3	0,08 / 50	0.277414	1948	91000000	2.14066e-05	1.04424	1.08484	0.952961
FF-PTC/REN&ART/ATZ&0,08 / 50&	FF-PTC/REN	Sample	9		Tec.Rep. 3	ART/ATZ	2022-02-25		3	0,08 / 50	0.277414	1490	94620000	1.57472e-05	0.798723	1.128	0.701021
FF-PTC/REN&ART/ATZ&0,08 / 50&	FF-PTC/REN	Sample	10		Tec.Rep. 1	ART/ATZ	2022-02-25		3	0,08 / 50	0.294247	2531	97550000	2.59457e-05	1.35676	1.16293	1.15503
FF-PTC/REN&ART/ATZ&0,08 / 50&	FF-PTC/REN	Sample	11		Tec.Rep. 2	ART/ATZ	2022-02-25		3	0,08 / 50	0.294247	2385	110100000	2.16621e-05	1.27849	1.31254	0.964337
FF-PTC/REN&ART/ATZ&0,16 / 125&	FF-PTC/REN	Sample	1		Tec.Rep. 1	ART/ATZ	2022-02-25		4	0,16 / 125	0.296602	1280	51620000	2.47966e-05	0.686151	0.615381	1.10387
FF-PTC/REN&ART/ATZ&0,16 / 125&	FF-PTC/REN	Sample	2		Tec.Rep. 2	ART/ATZ	2022-02-25		4	0,16 / 125	0.296602	1167	56150000	2.07836e-05	0.625577	0.669384	0.925228
FF-PTC/REN&ART/ATZ&0,16 / 125&	FF-PTC/REN	Sample	3		Tec.Rep. 3	ART/ATZ	2022-02-25		4	0,16 / 125	0.296602	1238	55490000	2.23103e-05	0.663637	0.661516	0.993193
FF-PTC/REN&ART/ATZ&0,16 / 125&	FF-PTC/REN	Sample	4		Tec.Rep. 1	ART/ATZ	2022-02-25		4	0,16 / 125	0.302577	3051	103900000	2.93648e-05	1.63551	1.23863	1.30724
FF-PTC/REN&ART/ATZ&0,16 / 125&	FF-PTC/REN	Sample	5		Tec.Rep. 2	ART/ATZ	2022-02-25		4	0,16 / 125	0.302577	3016	99140000	3.04216e-05	1.61674	1.18188	1.35429
FF-PTC/REN&ART/ATZ&0,16 / 125&	FF-PTC/REN	Sample	6		Tec.Rep. 3	ART/ATZ	2022-02-25		4	0,16 / 125	0.302577	2176	90340000	2.40868e-05	1.16646	1.07698	1.07228
FF-PTC/REN&ART/ATZ&0,16 / 125&	FF-PTC/REN	Sample	7		Tec.Rep. 1	ART/ATZ	2022-02-25		4	0,16 / 125	0.280145	1816	81770000	2.22086e-05	0.973477	0.97481	0.988666
FF-PTC/REN&ART/ATZ&0,16 / 125&	FF-PTC/REN	Sample	8		Tec.Rep. 2	ART/ATZ	2022-02-25		4	0,16 / 125	0.280145	2112	94580000	2.23303e-05	1.13215	1.12752	0.994082
FF-PTC/REN&ART/ATZ&0,16 / 125&	FF-PTC/REN	Sample	9		Tec.Rep. 3	ART/ATZ	2022-02-25		4	0,16 / 125	0.280145	1553	86220000	1.80121e-05	0.832494	1.02786	0.801846
FF-PTC/REN&ART/ATZ&0,16 / 125&	FF-PTC/REN	Sample	10		Tec.Rep. 1	ART/ATZ	2022-02-25		4	0,16 / 125	0.276488	1959	83510000	2.34583e-05	1.05013	0.995553	1.0443
FF-PTC/REN&ART/ATZ&0,16 / 125&	FF-PTC/REN	Sample	11		Tec.Rep. 2	ART/ATZ	2022-02-25		4	0,16 / 125	0.276488	2285	91550000	2.4959e-05	1.22489	1.0914	1.11111
FF-PTC/REN&ART/ATZ&1,6&	FF-PTC/REN	Sample	1		Tec.Rep. 1	ART/ATZ	2022-02-25		5	1.6	0.302515	1029	41310000	2.49092e-05	0.551601	0.492471	1.10889
FF-PTC/REN&ART/ATZ&1,6&	FF-PTC/REN	Sample	2		Tec.Rep. 2	ART/ATZ	2022-02-25		5	1.6	0.302515	671	37890000	1.77092e-05	0.359693	0.4517	0.788362
FF-PTC/REN&ART/ATZ&1,6&	FF-PTC/REN	Sample	3		Tec.Rep. 3	ART/ATZ	2022-02-25		5	1.6	0.302515	965.1	41660000	2.31661e-05	0.517347	0.496644	1.03129
FF-PTC/REN&ART/ATZ&1,6&	FF-PTC/REN	Sample	4		Tec.Rep. 1	ART/ATZ	2022-02-25		5	1.6	0.283246	2420	90910000	2.66197e-05	1.29725	1.08377	1.18504
FF-PTC/REN&ART/ATZ&1,6&	FF-PTC/REN	Sample	5		Tec.Rep. 2	ART/ATZ	2022-02-25		5	1.6	0.283246	2357	94050000	2.50611e-05	1.26348	1.1212	1.11565
FF-PTC/REN&ART/ATZ&1,6&	FF-PTC/REN	Sample	6		Tec.Rep. 3	ART/ATZ	2022-02-25		5	1.6	0.283246	1624	76130000	2.13319e-05	0.870554	0.907573	0.949638
FF-PTC/REN&ART/ATZ&1,6&	FF-PTC/REN	Sample	7		Tec.Rep. 1	ART/ATZ	2022-02-25		5	1.6	0.296602	1664	79330000	2.09757e-05	0.891996	0.945722	0.933778
FF-PTC/REN&ART/ATZ&1,6&	FF-PTC/REN	Sample	8		Tec.Rep. 2	ART/ATZ	2022-02-25		5	1.6	0.296602	1643	79760000	2.05993e-05	0.880739	0.950848	0.917023
FF-PTC/REN&ART/ATZ&1,6&	FF-PTC/REN	Sample	9		Tec.Rep. 3	ART/ATZ	2022-02-25		5	1.6	0.296602	1340	80540000	1.66377e-05	0.718314	0.960146	0.740664
FF-PTC/REN&ART/ATZ&1,6&	FF-PTC/REN	Sample	10		Tec.Rep. 1	ART/ATZ	2022-02-25		5	1.6	0.293224	1651	90050000	1.83343e-05	0.885028	1.07352	0.81619
FF-PTC/REN&ART/ATZ&1,6&	FF-PTC/REN	Sample	11		Tec.Rep. 2	ART/ATZ	2022-02-25		5	1.6	0.293224	1527	75850000	2.01318e-05	0.818557	0.904235	0.896213
FF-PTC/REN&ERY&0&	FF-PTC/REN	Control	1		Tec.Rep. 1	ERY	2022-02-25		0	0	0.326912	453	36920000	1.22698e-05	0.671569	1.01003	0.632164
FF-PTC/REN&ERY&0&	FF-PTC/REN	Control	2		Tec.Rep. 2	ERY	2022-02-25		0	0	0.326912	446	33190000	1.34378e-05	0.661191	0.907988	0.692342
FF-PTC/REN&ERY&0&	FF-PTC/REN	Control	3		Tec.Rep. 3	ERY	2022-02-25		0	0	0.326912	596	20190000	2.95196e-05	0.883565	0.552344	1.52091
FF-PTC/REN&ERY&0&	FF-PTC/REN	Control	4		Tec.Rep. 1	ERY	2022-02-25		0	0	0.332648	612	25500000	2.4e-05	0.907285	0.697611	1.23653
FF-PTC/REN&ERY&0&	FF-PTC/REN	Control	5		Tec.Rep. 2	ERY	2022-02-25		0	0	0.332648	732	36920000	1.98267e-05	1.08518	1.01003	1.02151
FF-PTC/REN&ERY&0&	FF-PTC/REN	Control	6		Tec.Rep. 3	ERY	2022-02-25		0	0	0.332648	455	33190000	1.37089e-05	0.674534	0.907988	0.706313
FF-PTC/REN&ERY&0&	FF-PTC/REN	Control	7		Tec.Rep. 1	ERY	2022-02-25		0	0	0.336127	456	43110000	1.05776e-05	0.676016	1.17937	0.544979
FF-PTC/REN&ERY&0&	FF-PTC/REN	Control	8		Tec.Rep. 2	ERY	2022-02-25		0	0	0.336127	725	36780000	1.97118e-05	1.07481	1.0062	1.01559
FF-PTC/REN&ERY&0&	FF-PTC/REN	Control	9		Tec.Rep. 3	ERY	2022-02-25		0	0	0.336127	754	28420000	2.65306e-05	1.1178	0.777494	1.36691
FF-PTC/REN&ERY&0&	FF-PTC/REN	Control	10		Tec.Rep. 1	ERY	2022-02-25		0	0	0.330408	490	45610000	1.07433e-05	0.726421	1.24777	0.553515
FF-PTC/REN&ERY&0&	FF-PTC/REN	Control	11		Tec.Rep. 2	ERY	2022-02-25		0	0	0.330408	795	37500000	2.12e-05	1.17858	1.0259	1.09227
FF-PTC/REN&ERY&0&	FF-PTC/REN	Control	12		Tec.Rep. 3	ERY	2022-02-25		0	0	0.330408	855	27620000	3.09558e-05	1.26753	0.755608	1.59491
FF-PTC/REN&ERY&0&	FF-PTC/REN	Control	13		Tec.Rep. 1	ERY	2022-02-25		0	0	0.333355	897	40190000	2.2319e-05	1.3298	1.09949	1.14992
FF-PTC/REN&ERY&0&	FF-PTC/REN	Control	14		Tec.Rep. 2	ERY	2022-02-25		0	0	0.333355	956.1	46740000	2.04557e-05	1.41741	1.27868	1.05392
FF-PTC/REN&ERY&0&X	FF-PTC/REN	Control	15		Tec.Rep. 3	ERY	2022-02-25		0	0	0.333355	1434	77040000	1.86137e-05	2.12589	2.10761	0.959017	X
FF-PTC/REN&ERY&0&	FF-PTC/REN	Control	16		Tec.Rep. 1	ERY	2022-02-25		0	0	0.338657	896	56420000	1.58809e-05	1.32831	1.5435	0.818216
FF-PTC/REN&ERY&0,0001&	FF-PTC/REN	Sample	1		Tec.Rep. 1	ERY	2022-02-25		1	0.0001	0.283272	613	27750000	2.20901e-05	0.908767	0.759165	1.13813
FF-PTC/REN&ERY&0,0001&	FF-PTC/REN	Sample	2		Tec.Rep. 2	ERY	2022-02-25		1	0.0001	0.283272	768	37280000	2.06009e-05	1.13855	1.01988	1.0614
FF-PTC/REN&ERY&0,0001&	FF-PTC/REN	Sample	3		Tec.Rep. 3	ERY	2022-02-25		1	0.0001	0.283272	793	37070000	2.1392e-05	1.17562	1.01413	1.10216
FF-PTC/REN&ERY&0,0001&	FF-PTC/REN	Sample	4		Tec.Rep. 1	ERY	2022-02-25		1	0.0001	0.291365	780	40860000	1.90896e-05	1.15634	1.11782	0.983534
FF-PTC/REN&ERY&0,0001&	FF-PTC/REN	Sample	5		Tec.Rep. 2	ERY	2022-02-25		1	0.0001	0.291365	943	43610000	2.16235e-05	1.39799	1.19305	1.11409
FF-PTC/REN&ERY&0,0001&	FF-PTC/REN	Sample	6		Tec.Rep. 3	ERY	2022-02-25		1	0.0001	0.291365	1034	49910000	2.07173e-05	1.5329	1.3654	1.0674
FF-PTC/REN&ERY&0,0001&	FF-PTC/REN	Sample	7		Tec.Rep. 1	ERY	2022-02-25		1	0.0001	0.29866	1062	46520000	2.28289e-05	1.57441	1.27266	1.17619
FF-PTC/REN&ERY&0,0001&	FF-PTC/REN	Sample	8		Tec.Rep. 2	ERY	2022-02-25		1	0.0001	0.29866	1072	50200000	2.13546e-05	1.58923	1.37334	1.10023
FF-PTC/REN&ERY&0,0001&	FF-PTC/REN	Sample	9		Tec.Rep. 3	ERY	2022-02-25		1	0.0001	0.29866	1019	42050000	2.42331e-05	1.51066	1.15037	1.24854
FF-PTC/REN&ERY&0,0001&	FF-PTC/REN	Sample	10		Tec.Rep. 1	ERY	2022-02-25		1	0.0001	0.295174	1023	43410000	2.3566e-05	1.51659	1.18758	1.21417
FF-PTC/REN&ERY&0,0001&	FF-PTC/REN	Sample	11		Tec.Rep. 2	ERY	2022-02-25		1	0.0001	0.295174	868	36060000	2.4071e-05	1.2868	0.986504	1.24019
FF-PTC/REN&ERY&0,0001&	FF-PTC/REN	Sample	12		Tec.Rep. 3	ERY	2022-02-25		1	0.0001	0.295174	1004	46540000	2.15728e-05	1.48842	1.27321	1.11148
FF-PTC/REN&ERY&0,001&	FF-PTC/REN	Sample	1		Tec.Rep. 1	ERY	2022-02-25		2	0.001	0.284591	997.1	41170000	2.42191e-05	1.47819	1.1263	1.24782
FF-PTC/REN&ERY&0,001&	FF-PTC/REN	Sample	2		Tec.Rep. 2	ERY	2022-02-25		2	0.001	0.284591	968.1	42130000	2.29789e-05	1.4352	1.15256	1.18392
FF-PTC/REN&ERY&0,001&	FF-PTC/REN	Sample	3		Tec.Rep. 3	ERY	2022-02-25		2	0.001	0.284591	987.1	45950000	2.1482e-05	1.46337	1.25707	1.1068
FF-PTC/REN&ERY&0,001&	FF-PTC/REN	Sample	4		Tec.Rep. 1	ERY	2022-02-25		2	0.001	0.290956	939	43050000	2.18118e-05	1.39206	1.17773	1.12379
FF-PTC/REN&ERY&0,001&	FF-PTC/REN	Sample	5		Tec.Rep. 2	ERY	2022-02-25		2	0.001	0.290956	1156	46910000	2.46429e-05	1.71376	1.28333	1.26965
FF-PTC/REN&ERY&0,001&	FF-PTC/REN	Sample	6		Tec.Rep. 3	ERY	2022-02-25		2	0.001	0.290956	1142	50530000	2.26004e-05	1.69301	1.38236	1.16442
FF-PTC/REN&ERY&0,001&	FF-PTC/REN	Sample	7		Tec.Rep. 1	ERY	2022-02-25		2	0.001	0.303613	1154	45040000	2.56217e-05	1.7108	1.23217	1.32008
FF-PTC/REN&ERY&0,001&	FF-PTC/REN	Sample	8		Tec.Rep. 2	ERY	2022-02-25		2	0.001	0.303613	1395	49940000	2.79335e-05	2.06808	1.36622	1.43919
FF-PTC/REN&ERY&0,001&	FF-PTC/REN	Sample	9		Tec.Rep. 3	ERY	2022-02-25		2	0.001	0.303613	1297	46140000	2.81101e-05	1.92279	1.26227	1.44829
FF-PTC/REN&ERY&0,001&	FF-PTC/REN	Sample	10		Tec.Rep. 1	ERY	2022-02-25		2	0.001	0.300027	1055	47860000	2.20435e-05	1.56403	1.30932	1.13572
FF-PTC/REN&ERY&0,001&	FF-PTC/REN	Sample	11		Tec.Rep. 2	ERY	2022-02-25		2	0.001	0.300027	934	40720000	2.29371e-05	1.38465	1.11399	1.18177
FF-PTC/REN&ERY&0,001&	FF-PTC/REN	Sample	12		Tec.Rep. 3	ERY	2022-02-25		2	0.001	0.300027	1100	51290000	2.14467e-05	1.63074	1.40316	1.10498
FF-PTC/REN&ERY&0,01&	FF-PTC/REN	Sample	1		Tec.Rep. 1	ERY	2022-02-25		3	0.01	0.281558	953.1	38380000	2.48332e-05	1.41296	1.04997	1.27946
FF-PTC/REN&ERY&0,01&	FF-PTC/REN	Sample	2		Tec.Rep. 2	ERY	2022-02-25		3	0.01	0.281558	1065	40250000	2.64596e-05	1.57885	1.10113	1.36325
FF-PTC/REN&ERY&0,01&	FF-PTC/REN	Sample	3		Tec.Rep. 3	ERY	2022-02-25		3	0.01	0.281558	1060	49430000	2.14445e-05	1.57144	1.35227	1.10486
FF-PTC/REN&ERY&0,01&	FF-PTC/REN	Sample	4		Tec.Rep. 1	ERY	2022-02-25		3	0.01	0.289211	1270	50870000	2.49656e-05	1.88276	1.39167	1.28628
FF-PTC/REN&ERY&0,01&	FF-PTC/REN	Sample	5		Tec.Rep. 2	ERY	2022-02-25		3	0.01	0.289211	1246	51670000	2.41146e-05	1.84718	1.41355	1.24243
FF-PTC/REN&ERY&0,01&X	FF-PTC/REN	Sample	6		Tec.Rep. 3	ERY	2022-02-25		3	0.01	0.289211	3819	41020000	9.31009e-05	5.66164	1.1222	4.79675	X
FF-PTC/REN&ERY&0,01&	FF-PTC/REN	Sample	7		Tec.Rep. 1	ERY	2022-02-25		3	0.01	0.301876	1006	53230000	1.88991e-05	1.49139	1.45623	0.973722
FF-PTC/REN&ERY&0,01&	FF-PTC/REN	Sample	8		Tec.Rep. 2	ERY	2022-02-25		3	0.01	0.301876	1040	43830000	2.3728e-05	1.54179	1.19907	1.22252
FF-PTC/REN&ERY&0,01&	FF-PTC/REN	Sample	9		Tec.Rep. 3	ERY	2022-02-25		3	0.01	0.301876	994.1	50620000	1.96385e-05	1.47375	1.38483	1.01182
FF-PTC/REN&ERY&0,01&	FF-PTC/REN	Sample	10		Tec.Rep. 1	ERY	2022-02-25		3	0.01	0.284994	1155	51770000	2.23102e-05	1.71228	1.41629	1.14947
FF-PTC/REN&ERY&0,01&	FF-PTC/REN	Sample	11		Tec.Rep. 2	ERY	2022-02-25		3	0.01	0.284994	1042	42280000	2.46452e-05	1.54476	1.15667	1.26977
FF-PTC/REN&ERY&0,01&	FF-PTC/REN	Sample	12		Tec.Rep. 3	ERY	2022-02-25		3	0.01	0.284994	1371	43790000	3.13085e-05	2.0325	1.19798	1.61308
FF-PTC/REN&ERY&0,1&	FF-PTC/REN	Sample	1		Tec.Rep. 1	ERY	2022-02-25		4	0.1	0.301219	1398	51690000	2.70459e-05	2.07252	1.4141	1.39346
FF-PTC/REN&ERY&0,1&	FF-PTC/REN	Sample	2		Tec.Rep. 2	ERY	2022-02-25		4	0.1	0.301219	888	58610000	1.5151e-05	1.31645	1.60341	0.780611
FF-PTC/REN&ERY&0,1&	FF-PTC/REN	Sample	3		Tec.Rep. 3	ERY	2022-02-25		4	0.1	0.301219	1110	68760000	1.61431e-05	1.64557	1.88109	0.831726
FF-PTC/REN&ERY&0,1&	FF-PTC/REN	Sample	4		Tec.Rep. 1	ERY	2022-02-25		4	0.1	0.274935	1102	55430000	1.98809e-05	1.63371	1.51641	1.02431
FF-PTC/REN&ERY&0,1&	FF-PTC/REN	Sample	5		Tec.Rep. 2	ERY	2022-02-25		4	0.1	0.274935	1270	45870000	2.76869e-05	1.88276	1.25488	1.42649
FF-PTC/REN&ERY&0,1&	FF-PTC/REN	Sample	6		Tec.Rep. 3	ERY	2022-02-25		4	0.1	0.274935	1388	52350000	2.65138e-05	2.0577	1.43215	1.36605
FF-PTC/REN&ERY&0,1&	FF-PTC/REN	Sample	7		Tec.Rep. 1	ERY	2022-02-25		4	0.1	0.298304	1569	82980000	1.89082e-05	2.32603	2.27011	0.974188
FF-PTC/REN&ERY&0,1&	FF-PTC/REN	Sample	8		Tec.Rep. 2	ERY	2022-02-25		4	0.1	0.298304	902	72720000	1.24037e-05	1.33721	1.98942	0.639066
FF-PTC/REN&ERY&0,1&	FF-PTC/REN	Sample	9		Tec.Rep. 3	ERY	2022-02-25		4	0.1	0.298304	1246	50120000	2.48603e-05	1.84718	1.37115	1.28086
FF-PTC/REN&ERY&0,1&	FF-PTC/REN	Sample	10		Tec.Rep. 1	ERY	2022-02-25		4	0.1	0.315106	1336	47490000	2.81322e-05	1.98061	1.2992	1.44943
FF-PTC/REN&ERY&0,1&X	FF-PTC/REN	Sample	11		Tec.Rep. 2	ERY	2022-02-25		4	0.1	0.315106	2814	257500	0.0109282	4.17173	0.0070445	563.041	X	Operational Error
FF-PTC/REN&ERY&0,1&X	FF-PTC/REN	Sample	12		Tec.Rep. 3	ERY	2022-02-25		4	0.1	0.315106	2743	25590000	0.00010719	4.06647	0.700073	5.52267	X
FF-PTC/REN&ERY&1&	FF-PTC/REN	Sample	1		Tec.Rep. 1	ERY	2022-02-25		5	1	0.301697	1826	41710000	4.37785e-05	2.70703	1.14107	2.25556
FF-PTC/REN&ERY&1&	FF-PTC/REN	Sample	2		Tec.Rep. 2	ERY	2022-02-25		5	1	0.301697	1456	47730000	3.05049e-05	2.15851	1.30576	1.57168
FF-PTC/REN&ERY&1&	FF-PTC/REN	Sample	3		Tec.Rep. 3	ERY	2022-02-25		5	1	0.301697	1455	51310000	2.8357e-05	2.15703	1.4037	1.46101
FF-PTC/REN&ERY&1&	FF-PTC/REN	Sample	4		Tec.Rep. 1	ERY	2022-02-25		5	1	0.29866	1450	47170000	3.07399e-05	2.14961	1.29044	1.58378
FF-PTC/REN&ERY&1&	FF-PTC/REN	Sample	5		Tec.Rep. 2	ERY	2022-02-25		5	1	0.29866	1518	48840000	3.10811e-05	2.25042	1.33613	1.60136
FF-PTC/REN&ERY&1&	FF-PTC/REN	Sample	6		Tec.Rep. 3	ERY	2022-02-25		5	1	0.29866	1908	43480000	4.38822e-05	2.82859	1.18949	2.2609
FF-PTC/REN&ERY&1&	FF-PTC/REN	Sample	7		Tec.Rep. 1	ERY	2022-02-25		5	1	0.303193	1695	37750000	4.49007e-05	2.51282	1.03274	2.31337
FF-PTC/REN&ERY&1&	FF-PTC/REN	Sample	8		Tec.Rep. 2	ERY	2022-02-25		5	1	0.303193	1690	54610000	3.09467e-05	2.50541	1.49398	1.59444
FF-PTC/REN&ERY&1&	FF-PTC/REN	Sample	9		Tec.Rep. 3	ERY	2022-02-25		5	1	0.303193	2644	57300000	4.61431e-05	3.91971	1.56757	2.37739
FF-PTC/REN&ERY&1&	FF-PTC/REN	Sample	10		Tec.Rep. 1	ERY	2022-02-25		5	1	0.30923	1583	48940000	3.23457e-05	2.34678	1.33887	1.66652
FF-PTC/REN&ERY&1&	FF-PTC/REN	Sample	11		Tec.Rep. 2	ERY	2022-02-25		5	1	0.30923	2583	52250000	4.94354e-05	3.82928	1.42942	2.54701
FF-PTC/REN&ERY&1&	FF-PTC/REN	Sample	12		Tec.Rep. 3	ERY	2022-02-25		5	1	0.30923	2444	44830000	5.45171e-05	3.62321	1.22643	2.80883
FF-PTC/REN&ERY&2&	FF-PTC/REN	Sample	1		Tec.Rep. 1	ERY	2022-02-25		6	2	0.284706	1359	41950000	3.23957e-05	2.01471	1.14764	1.66909
FF-PTC/REN&ERY&2&	FF-PTC/REN	Sample	2		Tec.Rep. 2	ERY	2022-02-25		6	2	0.284706	1783	53040000	3.36161e-05	2.64328	1.45103	1.73197
FF-PTC/REN&ERY&2&	FF-PTC/REN	Sample	3		Tec.Rep. 3	ERY	2022-02-25		6	2	0.284706	1065	46610000	2.28492e-05	1.57885	1.27512	1.17724
FF-PTC/REN&ERY&2&	FF-PTC/REN	Sample	4		Tec.Rep. 1	ERY	2022-02-25		6	2	0.299789	957.1	41690000	2.29575e-05	1.41889	1.14053	1.18282
FF-PTC/REN&ERY&2&	FF-PTC/REN	Sample	5		Tec.Rep. 2	ERY	2022-02-25		6	2	0.299789	1616	52420000	3.08279e-05	2.39571	1.43407	1.58832
FF-PTC/REN&ERY&2&	FF-PTC/REN	Sample	6		Tec.Rep. 3	ERY	2022-02-25		6	2	0.299789	1462	52770000	2.77051e-05	2.1674	1.44364	1.42743
FF-PTC/REN&ERY&2&	FF-PTC/REN	Sample	7		Tec.Rep. 1	ERY	2022-02-25		6	2	0.296588	1414	50250000	2.81393e-05	2.09624	1.3747	1.4498
FF-PTC/REN&ERY&2&	FF-PTC/REN	Sample	8		Tec.Rep. 2	ERY	2022-02-25		6	2	0.296588	1456	46700000	3.11777e-05	2.15851	1.27759	1.60634
FF-PTC/REN&ERY&2&	FF-PTC/REN	Sample	9		Tec.Rep. 3	ERY	2022-02-25		6	2	0.296588	1551	42770000	3.62637e-05	2.29934	1.17007	1.86838
FF-PTC/REN&ERY&2&	FF-PTC/REN	Sample	10		Tec.Rep. 1	ERY	2022-02-25		6	2	0.292533	1699	55710000	3.04972e-05	2.51875	1.52407	1.57128
FF-PTC/REN&ERY&2&	FF-PTC/REN	Sample	11		Tec.Rep. 2	ERY	2022-02-25		6	2	0.292533	1676	51340000	3.26451e-05	2.48466	1.40452	1.68194
FF-PTC/REN&ERY&2&	FF-PTC/REN	Sample	12		Tec.Rep. 3	ERY	2022-02-25		6	2	0.292533	1780	49090000	3.62599e-05	2.63884	1.34297	1.86819
FF-PTC/REN&ERY&4&	FF-PTC/REN	Sample	1		Tec.Rep. 1	ERY	2022-02-25		7	4	0.232933	1071	36890000	2.90323e-05	1.58775	1.00921	1.4958
FF-PTC/REN&ERY&4&	FF-PTC/REN	Sample	2		Tec.Rep. 2	ERY	2022-02-25		7	4	0.232933	1697	47310000	3.58698e-05	2.51579	1.29427	1.84809
FF-PTC/REN&ERY&4&	FF-PTC/REN	Sample	3		Tec.Rep. 3	ERY	2022-02-25		7	4	0.232933	1211	58540000	2.06867e-05	1.7953	1.6015	1.06582
FF-PTC/REN&ERY&4&	FF-PTC/REN	Sample	4		Tec.Rep. 1	ERY	2022-02-25		7	4	0.255973	1233	62590000	1.96996e-05	1.82791	1.71229	1.01497
FF-PTC/REN&ERY&4&	FF-PTC/REN	Sample	5		Tec.Rep. 2	ERY	2022-02-25		7	4	0.255973	1348	58890000	2.28901e-05	1.9984	1.61107	1.17935
FF-PTC/REN&ERY&4&	FF-PTC/REN	Sample	6		Tec.Rep. 3	ERY	2022-02-25		7	4	0.255973	1600	46090000	3.47147e-05	2.37199	1.2609	1.78857
FF-PTC/REN&ERY&4&	FF-PTC/REN	Sample	7		Tec.Rep. 1	ERY	2022-02-25		7	4	0.278998	1195	45860000	2.60576e-05	1.77158	1.25461	1.34254
FF-PTC/REN&ERY&4&	FF-PTC/REN	Sample	8		Tec.Rep. 2	ERY	2022-02-25		7	4	0.278998	1743	52110000	3.34485e-05	2.58398	1.42559	1.72333
FF-PTC/REN&ERY&4&	FF-PTC/REN	Sample	9		Tec.Rep. 3	ERY	2022-02-25		7	4	0.278998	2009	53830000	3.73212e-05	2.97833	1.47264	1.92287
FF-PTC/REN&ERY&4&	FF-PTC/REN	Sample	10		Tec.Rep. 1	ERY	2022-02-25		7	4	0.278318	1942	57750000	3.36277e-05	2.879	1.57988	1.73257
FF-PTC/REN&ERY&4&	FF-PTC/REN	Sample	11		Tec.Rep. 2	ERY	2022-02-25		7	4	0.278318	1963	53820000	3.64734e-05	2.91013	1.47237	1.87919
FF-PTC/REN&ERY&4&	FF-PTC/REN	Sample	12		Tec.Rep. 3	ERY	2022-02-25		7	4	0.278318	1782	51500000	3.46019e-05	2.6418	1.4089	1.78276
FF-PTC/REN&ART&0&	FF-PTC/REN	Control	1		Tec.Rep. 1	ART	2022-02-25		0	0	0.39461	1811	77710000	2.33046e-05	0.970797	0.926409	1.03746
FF-PTC/REN&ART&0&	FF-PTC/REN	Control	2		Tec.Rep. 2	ART	2022-02-25		0	0	0.384486	2025	85420000	2.37064e-05	1.08551	1.01832	1.05534
FF-PTC/REN&ART&0&	FF-PTC/REN	Control	3		Tec.Rep. 3	ART	2022-02-25		0	0	0.384486	1553	70210000	2.21194e-05	0.832494	0.836999	0.984692
FF-PTC/REN&ART&0&	FF-PTC/REN	Control	4		Tec.Rep. 3	ART	2022-02-25		0	0	0.352622	1617	67180000	2.40697e-05	0.866802	0.800877	1.07151
FF-PTC/REN&ART&0&	FF-PTC/REN	Control	5		Tec.Rep. 1	ART	2022-02-25		0	0	0.352553	2026	97320000	2.08179e-05	1.08605	1.16019	0.926755
FF-PTC/REN&ART&0&	FF-PTC/REN	Control	6		Tec.Rep. 1	ART	2022-02-25		0	0	0.365982	2177	118100000	1.84335e-05	1.16699	1.40791	0.820609
FF-PTC/REN&ART&0&	FF-PTC/REN	Control	7		Tec.Rep. 3	ART	2022-02-25		0	0	0.365982	2160	87900000	2.45734e-05	1.15788	1.04789	1.09394
FF-PTC/REN&ART&0&	FF-PTC/REN	Control	8		Tec.Rep. 1	ART	2022-02-25		0	0	0.3356	1946	88490000	2.19912e-05	1.04316	1.05492	0.978986
FF-PTC/REN&ART&0&	FF-PTC/REN	Control	9		Tec.Rep. 1	ART	2022-02-25		0	0	0.3356	2272	97110000	2.33961e-05	1.21792	1.15768	1.04153
FF-PTC/REN&ART&0&	FF-PTC/REN	Control	10		Tec.Rep. 2	ART	2022-02-25		0	0	0.349191	1750	86810000	2.0159e-05	0.938097	1.03489	0.897421
FF-PTC/REN&ART&0&	FF-PTC/REN	Control	11		Tec.Rep. 3	ART	2022-02-25		0	0	0.349191	1844	84070000	2.19341e-05	0.988486	1.00223	0.976445
FF-PTC/REN&ART&0&	FF-PTC/REN	Control	12		Tec.Rep. 2	ART	2022-02-25		0	0	0.349191	2087	82050000	2.54357e-05	1.11875	0.978148	1.13233
FF-PTC/REN&ART&0&	FF-PTC/REN	Control	13		Tec.Rep. 3	ART	2022-02-25		0	0	0.356288	1833	78390000	2.33831e-05	0.98259	0.934515	1.04095
FF-PTC/REN&ART&0&	FF-PTC/REN	Control	14		Tec.Rep. 1	ART	2022-02-25		0	0	0.356288	1525	65530000	2.32718e-05	0.817485	0.781207	1.03599
FF-PTC/REN&ART&0&	FF-PTC/REN	Control	15		Tec.Rep. 2	ART	2022-02-25		0	0	0.356288	2034	81220000	2.50431e-05	1.09034	0.968253	1.11485
FF-PTC/REN&ART&0&	FF-PTC/REN	Control	16		Tec.Rep. 3	ART	2022-02-25		0	0	0.379987	1992	79920000	2.49249e-05	1.06782	0.952755	1.10959
FF-PTC/REN&ART&0&	FF-PTC/REN	Control	17		Tec.Rep. 1	ART	2022-02-25		0	0	0.379987	1706	74200000	2.29919e-05	0.914511	0.884565	1.02354
FF-PTC/REN&ART&0&	FF-PTC/REN	Control	18		Tec.Rep. 2	ART	2022-02-25		0	0	0.379987	1381	63840000	2.16322e-05	0.740293	0.76106	0.963005
FF-PTC/REN&ART&0&	FF-PTC/REN	Control	19		Tec.Rep. 1	ART	2022-02-25		0	0	0.336529	1770	66490000	2.66205e-05	0.948818	0.792651	1.18507
FF-PTC/REN&ART&0&	FF-PTC/REN	Control	20		Tec.Rep. 3	ART	2022-02-25		0	0	0.356496	1782	85830000	2.0762e-05	0.955251	1.02321	0.924265
FF-PTC/REN&ART&0&X	FF-PTC/REN	Control	21		Tec.Rep. 1	ART	2022-02-25		0	0	0.356496	1888	60860000	3.1022e-05	1.01207	0.725534	1.38101	X
FF-PTC/REN&ART&0&	FF-PTC/REN	Control	22		Tec.Rep. 2	ART	2022-02-25		0	0	0.356496	1655	82020000	2.0178e-05	0.887172	0.97779	0.898268
FF-PTC/REN&ART&0&	FF-PTC/REN	Control	23		Tec.Rep. 3	ART	2022-02-25		0	0	0.354001	1714	106600000	1.60788e-05	0.918799	1.27082	0.715783
FF-PTC/REN&ART&0&	FF-PTC/REN	Control	24		Tec.Rep. 1	ART	2022-02-25		0	0	0.354001	2246	102900000	2.1827e-05	1.20398	1.22671	0.971678
FF-PTC/REN&ART&0,125&	FF-PTC/REN	Sample	1		Tec.Rep. 1	ART	2022-02-25		1	0.125	0.324741	2190	71660000	3.0561e-05	1.17396	0.854285	1.36049
FF-PTC/REN&ART&0,125&	FF-PTC/REN	Sample	2		Tec.Rep. 2	ART	2022-02-25		1	0.125	0.324741	996.1	60660000	1.6421e-05	0.533965	0.72315	0.731018
FF-PTC/REN&ART&0,125&	FF-PTC/REN	Sample	3		Tec.Rep. 3	ART	2022-02-25		1	0.125	0.324741	1392	59600000	2.33557e-05	0.746189	0.710513	1.03973
FF-PTC/REN&ART&0,125&	FF-PTC/REN	Sample	4		Tec.Rep. 1	ART	2022-02-25		1	0.125	0.302086	1412	50640000	2.78831e-05	0.75691	0.603698	1.24128
FF-PTC/REN&ART&0,125&	FF-PTC/REN	Sample	5		Tec.Rep. 2	ART	2022-02-25		1	0.125	0.302086	1556	67700000	2.29838e-05	0.834102	0.807076	1.02317
FF-PTC/REN&ART&0,125&X	FF-PTC/REN	Sample	6		Tec.Rep. 3	ART	2022-02-25		1	0.125	0.302086	3723	93060000	4.00064e-05	1.99573	1.1094	1.78097	X
FF-PTC/REN&ART&0,125&	FF-PTC/REN	Sample	7		Tec.Rep. 1	ART	2022-02-25		1	0.125	0.33263	1824	84650000	2.15475e-05	0.977765	1.00914	0.959236
FF-PTC/REN&ART&0,125&	FF-PTC/REN	Sample	8		Tec.Rep. 2	ART	2022-02-25		1	0.125	0.33263	1364	70700000	1.92928e-05	0.73118	0.84284	0.858861
FF-PTC/REN&ART&0,125&	FF-PTC/REN	Sample	9		Tec.Rep. 3	ART	2022-02-25		1	0.125	0.33263	1118	58720000	1.90395e-05	0.59931	0.700022	0.847586
FF-PTC/REN&ART&0,125&	FF-PTC/REN	Sample	10		Tec.Rep. 1	ART	2022-02-25		1	0.125	0.31655	1904	74310000	2.56224e-05	1.02065	0.885876	1.14064
FF-PTC/REN&ART&0,125&	FF-PTC/REN	Sample	11		Tec.Rep. 2	ART	2022-02-25		1	0.125	0.31655	1942	86950000	2.23347e-05	1.04102	1.03656	0.994277
FF-PTC/REN&ART&0,125&	FF-PTC/REN	Sample	12		Tec.Rep. 3	ART	2022-02-25		1	0.125	0.31655	2039	75050000	2.71686e-05	1.09302	0.894698	1.20947
FF-PTC/REN&ART&0,25&	FF-PTC/REN	Sample	1		Tec.Rep. 1	ART	2022-02-25		2	0.25	0.327658	757	53110000	1.42534e-05	0.405794	0.633143	0.634523
FF-PTC/REN&ART&0,25&	FF-PTC/REN	Sample	2		Tec.Rep. 2	ART	2022-02-25		2	0.25	0.327658	467	33800000	1.38166e-05	0.250338	0.402942	0.615075
FF-PTC/REN&ART&0,25&	FF-PTC/REN	Sample	3		Tec.Rep. 3	ART	2022-02-25		2	0.25	0.327658	768	54110000	1.41933e-05	0.411691	0.645065	0.631846
FF-PTC/REN&ART&0,25&	FF-PTC/REN	Sample	4		Tec.Rep. 1	ART	2022-02-25		2	0.25	0.324741	2186	91690000	2.38412e-05	1.17182	1.09307	1.06134
FF-PTC/REN&ART&0,25&	FF-PTC/REN	Sample	5		Tec.Rep. 2	ART	2022-02-25		2	0.25	0.324741	2335	112500000	2.07556e-05	1.25169	1.34115	0.923979
FF-PTC/REN&ART&0,25&	FF-PTC/REN	Sample	6		Tec.Rep. 3	ART	2022-02-25		2	0.25	0.324741	1922	107300000	1.79124e-05	1.0303	1.27916	0.79741
FF-PTC/REN&ART&0,25&	FF-PTC/REN	Sample	7		Tec.Rep. 1	ART	2022-02-25		2	0.25	0.328244	2082	88000000	2.36591e-05	1.11607	1.04908	1.05324
FF-PTC/REN&ART&0,25&	FF-PTC/REN	Sample	8		Tec.Rep. 2	ART	2022-02-25		2	0.25	0.328244	2093	112800000	1.8555e-05	1.12196	1.34473	0.826015
FF-PTC/REN&ART&0,25&	FF-PTC/REN	Sample	9		Tec.Rep. 3	ART	2022-02-25		2	0.25	0.328244	2427	108600000	2.23481e-05	1.30101	1.29466	0.994873
FF-PTC/REN&ART&0,25&	FF-PTC/REN	Sample	10		Tec.Rep. 1	ART	2022-02-25		2	0.25	0.327788	2113	93880000	2.25075e-05	1.13269	1.11918	1.00197
FF-PTC/REN&ART&0,25&	FF-PTC/REN	Sample	11		Tec.Rep. 2	ART	2022-02-25		2	0.25	0.327788	1689	77190000	2.18811e-05	0.905398	0.92021	0.974084
FF-PTC/REN&ART&0,25&	FF-PTC/REN	Sample	12		Tec.Rep. 3	ART	2022-02-25		2	0.25	0.327788	1550	66630000	2.32628e-05	0.830886	0.79432	1.03559
FF-PTC/REN&ART&0,5&X	FF-PTC/REN	Sample	1		Tec.Rep. 1	ART	2022-02-25		3	0.5	0.325776	391	13940000	2.80488e-05	0.209598	0.166184	1.24865	X	Operational Error
FF-PTC/REN&ART&0,5&	FF-PTC/REN	Sample	2		Tec.Rep. 2	ART	2022-02-25		3	0.5	0.325776	1363	67410000	2.02196e-05	0.730644	0.803619	0.900118
FF-PTC/REN&ART&0,5&	FF-PTC/REN	Sample	3		Tec.Rep. 3	ART	2022-02-25		3	0.5	0.325776	1369	67040000	2.04206e-05	0.73386	0.799208	0.90907
FF-PTC/REN&ART&0,5&	FF-PTC/REN	Sample	4		Tec.Rep. 1	ART	2022-02-25		3	0.5	0.31655	2176	83460000	2.60724e-05	1.16646	0.994957	1.16067
FF-PTC/REN&ART&0,5&	FF-PTC/REN	Sample	5		Tec.Rep. 2	ART	2022-02-25		3	0.5	0.31655	2011	87730000	2.29226e-05	1.07801	1.04586	1.02045
FF-PTC/REN&ART&0,5&	FF-PTC/REN	Sample	6		Tec.Rep. 3	ART	2022-02-25		3	0.5	0.31655	2092	99550000	2.10146e-05	1.12143	1.18677	0.93551
FF-PTC/REN&ART&0,5&	FF-PTC/REN	Sample	7		Tec.Rep. 1	ART	2022-02-25		3	0.5	0.335335	2348	91580000	2.56388e-05	1.25866	1.09176	1.14137
FF-PTC/REN&ART&0,5&	FF-PTC/REN	Sample	8		Tec.Rep. 2	ART	2022-02-25		3	0.5	0.335335	2169	116000000	1.86983e-05	1.1627	1.38288	0.832395
FF-PTC/REN&ART&0,5&	FF-PTC/REN	Sample	9		Tec.Rep. 3	ART	2022-02-25		3	0.5	0.335335	1868	95450000	1.95705e-05	1.00135	1.13789	0.871222
FF-PTC/REN&ART&0,5&	FF-PTC/REN	Sample	10		Tec.Rep. 1	ART	2022-02-25		3	0.5	0.331185	2193	96640000	2.26925e-05	1.17557	1.15208	1.0102
FF-PTC/REN&ART&0,5&	FF-PTC/REN	Sample	11		Tec.Rep. 2	ART	2022-02-25		3	0.5	0.331185	1886	84480000	2.23248e-05	1.011	1.00712	0.993838
FF-PTC/REN&ART&0,5&	FF-PTC/REN	Sample	12		Tec.Rep. 3	ART	2022-02-25		3	0.5	0.331185	2559	90310000	2.83357e-05	1.37177	1.07662	1.26143
FF-PTC/REN&ART&1&	FF-PTC/REN	Sample	1		Tec.Rep. 1	ART	2022-02-25		4	1	0.323065	501	13940000	3.59397e-05	0.268564	0.166184	1.59994
FF-PTC/REN&ART&1&	FF-PTC/REN	Sample	2		Tec.Rep. 2	ART	2022-02-25		4	1	0.323065	1290	67410000	1.91366e-05	0.691512	0.803619	0.851909
FF-PTC/REN&ART&1&	FF-PTC/REN	Sample	3		Tec.Rep. 3	ART	2022-02-25		4	1	0.323065	992.1	67040000	1.47986e-05	0.531821	0.799208	0.658793
FF-PTC/REN&ART&1&	FF-PTC/REN	Sample	4		Tec.Rep. 1	ART	2022-02-25		4	1	0.312826	1806	83460000	2.16391e-05	0.968116	0.994957	0.963312
FF-PTC/REN&ART&1&	FF-PTC/REN	Sample	5		Tec.Rep. 2	ART	2022-02-25		4	1	0.312826	1954	87730000	2.22729e-05	1.04745	1.04586	0.991526
FF-PTC/REN&ART&1&	FF-PTC/REN	Sample	6		Tec.Rep. 3	ART	2022-02-25		4	1	0.312826	2566	99550000	2.5776e-05	1.37552	1.18677	1.14747
FF-PTC/REN&ART&1&	FF-PTC/REN	Sample	7		Tec.Rep. 1	ART	2022-02-25		4	1	0.331381	534	91580000	5.83097e-06	0.286254	1.09176	0.259578
FF-PTC/REN&ART&1&	FF-PTC/REN	Sample	8		Tec.Rep. 2	ART	2022-02-25		4	1	0.331381	2212	116000000	1.9069e-05	1.18575	1.38288	0.848897
FF-PTC/REN&ART&1&	FF-PTC/REN	Sample	9		Tec.Rep. 3	ART	2022-02-25		4	1	0.331381	1872	95450000	1.96124e-05	1.0035	1.13789	0.873087
FF-PTC/REN&ART&1&	FF-PTC/REN	Sample	10		Tec.Rep. 1	ART	2022-02-25		4	1	0.3287	1874	96640000	1.93916e-05	1.00457	1.15208	0.863258
FF-PTC/REN&ART&1&	FF-PTC/REN	Sample	11		Tec.Rep. 2	ART	2022-02-25		4	1	0.3287	1340	84480000	1.58617e-05	0.718314	1.00712	0.70612
FF-PTC/REN&ART&1&	FF-PTC/REN	Sample	12		Tec.Rep. 3	ART	2022-02-25		4	1	0.3287	3348	90310000	3.70723e-05	1.79471	1.07662	1.65036
FF-PTC/REN&ART&2&X	FF-PTC/REN	Sample	1		Tec.Rep. 1	ART	2022-02-25		5	2	0.319412	355	11980000	2.96327e-05	0.1903	0.142818	1.31917	X	Operational Error
FF-PTC/REN&ART&2&	FF-PTC/REN	Sample	2		Tec.Rep. 2	ART	2022-02-25		5	2	0.319412	744	41220000	1.80495e-05	0.398825	0.491398	0.803513
FF-PTC/REN&ART&2&	FF-PTC/REN	Sample	3		Tec.Rep. 3	ART	2022-02-25		5	2	0.319412	885	47330000	1.86985e-05	0.474409	0.564238	0.832405
FF-PTC/REN&ART&2&	FF-PTC/REN	Sample	4		Tec.Rep. 1	ART	2022-02-25		5	2	0.31636	1375	70200000	1.95869e-05	0.737076	0.83688	0.871954
FF-PTC/REN&ART&2&	FF-PTC/REN	Sample	5		Tec.Rep. 2	ART	2022-02-25		5	2	0.31636	1872	87830000	2.13139e-05	1.0035	1.04705	0.948835
FF-PTC/REN&ART&2&	FF-PTC/REN	Sample	6		Tec.Rep. 3	ART	2022-02-25		5	2	0.31636	2089	92380000	2.26131e-05	1.11982	1.1013	1.00667
FF-PTC/REN&ART&2&	FF-PTC/REN	Sample	7		Tec.Rep. 1	ART	2022-02-25		5	2	0.321139	2061	80840000	2.54948e-05	1.10481	0.963723	1.13496
FF-PTC/REN&ART&2&	FF-PTC/REN	Sample	8		Tec.Rep. 2	ART	2022-02-25		5	2	0.321139	1840	89830000	2.04831e-05	0.986342	1.0709	0.911852
FF-PTC/REN&ART&2&	FF-PTC/REN	Sample	9		Tec.Rep. 3	ART	2022-02-25		5	2	0.321139	1898	89260000	2.12637e-05	1.01743	1.0641	0.946601
FF-PTC/REN&ART&2&	FF-PTC/REN	Sample	10		Tec.Rep. 1	ART	2022-02-25		5	2	0.312637	1717	85430000	2.00983e-05	0.920407	1.01844	0.894721
FF-PTC/REN&ART&2&	FF-PTC/REN	Sample	11		Tec.Rep. 2	ART	2022-02-25		5	2	0.312637	1708	81700000	2.09058e-05	0.915583	0.973975	0.930665
FF-PTC/REN&ART&2&	FF-PTC/REN	Sample	12		Tec.Rep. 3	ART	2022-02-25		5	2	0.312637	2357	99950000	2.35818e-05	1.26348	1.19154	1.0498
FF-PTC/REN&ART&5&	FF-PTC/REN	Sample	1		Tec.Rep. 1	ART	2022-02-25		6	5	0.279039	353	13260000	2.66214e-05	0.189228	0.158077	1.18511
FF-PTC/REN&ART&5&	FF-PTC/REN	Sample	2		Tec.Rep. 2	ART	2022-02-25		6	5	0.279039	636	36320000	1.7511e-05	0.340931	0.432984	0.779541
FF-PTC/REN&ART&5&	FF-PTC/REN	Sample	3		Tec.Rep. 3	ART	2022-02-25		6	5	0.279039	583	39150000	1.48914e-05	0.31252	0.466721	0.662925
FF-PTC/REN&ART&5&	FF-PTC/REN	Sample	4		Tec.Rep. 1	ART	2022-02-25		6	5	0.306709	1346	68690000	1.95953e-05	0.721531	0.818878	0.872327
FF-PTC/REN&ART&5&	FF-PTC/REN	Sample	5		Tec.Rep. 2	ART	2022-02-25		6	5	0.306709	1684	82840000	2.03283e-05	0.902718	0.987566	0.904961
FF-PTC/REN&ART&5&	FF-PTC/REN	Sample	6		Tec.Rep. 3	ART	2022-02-25		6	5	0.306709	1241	75440000	1.64502e-05	0.665245	0.899347	0.732315
FF-PTC/REN&ART&5&	FF-PTC/REN	Sample	7		Tec.Rep. 1	ART	2022-02-25		6	5	0.302761	1232	78080000	1.57787e-05	0.66042	0.93082	0.702423
FF-PTC/REN&ART&5&	FF-PTC/REN	Sample	8		Tec.Rep. 2	ART	2022-02-25		6	5	0.302761	1888	74020000	2.55066e-05	1.01207	0.882419	1.13548
FF-PTC/REN&ART&5&	FF-PTC/REN	Sample	9		Tec.Rep. 3	ART	2022-02-25		6	5	0.302761	1385	93810000	1.47639e-05	0.742437	1.11834	0.657247
FF-PTC/REN&ART&5&	FF-PTC/REN	Sample	10		Tec.Rep. 1	ART	2022-02-25		6	5	0.281371	1418	62270000	2.27718e-05	0.760127	0.742343	1.01374
FF-PTC/REN&ART&5&	FF-PTC/REN	Sample	11		Tec.Rep. 2	ART	2022-02-25		6	5	0.281371	1467	81960000	1.7899e-05	0.786394	0.977075	0.796812
FF-PTC/REN&ART&5&	FF-PTC/REN	Sample	12		Tec.Rep. 3	ART	2022-02-25		6	5	0.281371	1921	86180000	2.22906e-05	1.02976	1.02738	0.992313
FF-PTC/REN&ATZ&0&	FF-PTC/REN	Control	1		Tec.Rep. 1	ATZ	2022-02-25		0	0	0.39461	1811	77710000	2.33046e-05	0.970797	0.926409	1.03746
FF-PTC/REN&ATZ&0&	FF-PTC/REN	Control	2		Tec.Rep. 2	ATZ	2022-02-25		0	0	0.384486	2025	85420000	2.37064e-05	1.08551	1.01832	1.05534
FF-PTC/REN&ATZ&0&	FF-PTC/REN	Control	3		Tec.Rep. 3	ATZ	2022-02-25		0	0	0.384486	1553	70210000	2.21194e-05	0.832494	0.836999	0.984692
FF-PTC/REN&ATZ&0&	FF-PTC/REN	Control	4		Tec.Rep. 3	ATZ	2022-02-25		0	0	0.352622	1617	67180000	2.40697e-05	0.866802	0.800877	1.07151
FF-PTC/REN&ATZ&0&	FF-PTC/REN	Control	5		Tec.Rep. 1	ATZ	2022-02-25		0	0	0.352553	2026	97320000	2.08179e-05	1.08605	1.16019	0.926755
FF-PTC/REN&ATZ&0&	FF-PTC/REN	Control	6		Tec.Rep. 1	ATZ	2022-02-25		0	0	0.365982	2177	118100000	1.84335e-05	1.16699	1.40791	0.820609
FF-PTC/REN&ATZ&0&	FF-PTC/REN	Control	7		Tec.Rep. 3	ATZ	2022-02-25		0	0	0.365982	2160	87900000	2.45734e-05	1.15788	1.04789	1.09394
FF-PTC/REN&ATZ&0&	FF-PTC/REN	Control	8		Tec.Rep. 1	ATZ	2022-02-25		0	0	0.3356	1946	88490000	2.19912e-05	1.04316	1.05492	0.978986
FF-PTC/REN&ATZ&0&	FF-PTC/REN	Control	9		Tec.Rep. 1	ATZ	2022-02-25		0	0	0.3356	2272	97110000	2.33961e-05	1.21792	1.15768	1.04153
FF-PTC/REN&ATZ&0&	FF-PTC/REN	Control	10		Tec.Rep. 2	ATZ	2022-02-25		0	0	0.349191	1750	86810000	2.0159e-05	0.938097	1.03489	0.897421
FF-PTC/REN&ATZ&0&	FF-PTC/REN	Control	11		Tec.Rep. 3	ATZ	2022-02-25		0	0	0.349191	1844	84070000	2.19341e-05	0.988486	1.00223	0.976445
FF-PTC/REN&ATZ&0&	FF-PTC/REN	Control	12		Tec.Rep. 2	ATZ	2022-02-25		0	0	0.349191	2087	82050000	2.54357e-05	1.11875	0.978148	1.13233
FF-PTC/REN&ATZ&0&	FF-PTC/REN	Control	13		Tec.Rep. 3	ATZ	2022-02-25		0	0	0.356288	1833	78390000	2.33831e-05	0.98259	0.934515	1.04095
FF-PTC/REN&ATZ&0&	FF-PTC/REN	Control	14		Tec.Rep. 1	ATZ	2022-02-25		0	0	0.356288	1525	65530000	2.32718e-05	0.817485	0.781207	1.03599
FF-PTC/REN&ATZ&0&	FF-PTC/REN	Control	15		Tec.Rep. 2	ATZ	2022-02-25		0	0	0.356288	2034	81220000	2.50431e-05	1.09034	0.968253	1.11485
FF-PTC/REN&ATZ&0&	FF-PTC/REN	Control	16		Tec.Rep. 3	ATZ	2022-02-25		0	0	0.379987	1992	79920000	2.49249e-05	1.06782	0.952755	1.10959
FF-PTC/REN&ATZ&0&	FF-PTC/REN	Control	17		Tec.Rep. 1	ATZ	2022-02-25		0	0	0.379987	1706	74200000	2.29919e-05	0.914511	0.884565	1.02354
FF-PTC/REN&ATZ&0&	FF-PTC/REN	Control	18		Tec.Rep. 2	ATZ	2022-02-25		0	0	0.379987	1381	63840000	2.16322e-05	0.740293	0.76106	0.963005
FF-PTC/REN&ATZ&0&	FF-PTC/REN	Control	19		Tec.Rep. 1	ATZ	2022-02-25		0	0	0.336529	1770	66490000	2.66205e-05	0.948818	0.792651	1.18507
FF-PTC/REN&ATZ&0&	FF-PTC/REN	Control	20		Tec.Rep. 3	ATZ	2022-02-25		0	0	0.356496	1782	85830000	2.0762e-05	0.955251	1.02321	0.924265
FF-PTC/REN&ATZ&0&X	FF-PTC/REN	Control	21		Tec.Rep. 1	ATZ	2022-02-25		0	0	0.356496	1888	60860000	3.1022e-05	1.01207	0.725534	1.38101	X
FF-PTC/REN&ATZ&0&	FF-PTC/REN	Control	22		Tec.Rep. 2	ATZ	2022-02-25		0	0	0.356496	1655	82020000	2.0178e-05	0.887172	0.97779	0.898268
FF-PTC/REN&ATZ&0&	FF-PTC/REN	Control	23		Tec.Rep. 3	ATZ	2022-02-25		0	0	0.354001	1714	106600000	1.60788e-05	0.918799	1.27082	0.715783
FF-PTC/REN&ATZ&0&	FF-PTC/REN	Control	24		Tec.Rep. 1	ATZ	2022-02-25		0	0	0.354001	2246	102900000	2.1827e-05	1.20398	1.22671	0.971678
FF-PTC/REN&ATZ&0,00016&	FF-PTC/REN	Sample	1		Tec.Rep. 1	ATZ	2022-02-25		1	0.00016	0.359915	1337	60980000	2.19252e-05	0.716706	0.726965	0.976049
FF-PTC/REN&ATZ&0,00016&	FF-PTC/REN	Sample	2		Tec.Rep. 2	ATZ	2022-02-25		1	0.00016	0.359915	1209	59550000	2.03023e-05	0.648091	0.709917	0.9038
FF-PTC/REN&ATZ&0,00016&	FF-PTC/REN	Sample	3		Tec.Rep. 3	ATZ	2022-02-25		1	0.00016	0.359915	1572	77140000	2.03785e-05	0.842679	0.919614	0.907195
FF-PTC/REN&ATZ&0,00016&X	FF-PTC/REN	Sample	4		Tec.Rep. 1	ATZ	2022-02-25		1	0.00016	0.323516	4357	110100000	3.95731e-05	2.33559	1.31254	1.76168	X
FF-PTC/REN&ATZ&0,00016&	FF-PTC/REN	Sample	5		Tec.Rep. 2	ATZ	2022-02-25		1	0.00016	0.323516	2420	98700000	2.45187e-05	1.29725	1.17664	1.09151
FF-PTC/REN&ATZ&0,00016&	FF-PTC/REN	Sample	6		Tec.Rep. 3	ATZ	2022-02-25		1	0.00016	0.323516	2647	107300000	2.46692e-05	1.41894	1.27916	1.0982
FF-PTC/REN&ATZ&0,00016&	FF-PTC/REN	Sample	7		Tec.Rep. 1	ATZ	2022-02-25		1	0.00016	0.35497	2366	112600000	2.10124e-05	1.26831	1.34235	0.935415
FF-PTC/REN&ATZ&0,00016&	FF-PTC/REN	Sample	8		Tec.Rep. 2	ATZ	2022-02-25		1	0.00016	0.35497	2265	98030000	2.31052e-05	1.21417	1.16865	1.02858
FF-PTC/REN&ATZ&0,00016&	FF-PTC/REN	Sample	9		Tec.Rep. 3	ATZ	2022-02-25		1	0.00016	0.35497	2296	92950000	2.47015e-05	1.23078	1.10809	1.09964
FF-PTC/REN&ATZ&0,00016&	FF-PTC/REN	Sample	10		Tec.Rep. 1	ATZ	2022-02-25		1	0.00016	0.313959	3343	139400000	2.39813e-05	1.79203	1.66184	1.06758
FF-PTC/REN&ATZ&0,00016&	FF-PTC/REN	Sample	11		Tec.Rep. 1	ATZ	2022-02-25		1	0.00016	0.313959	2836	118000000	2.40339e-05	1.52025	1.40672	1.06992
FF-PTC/REN&ATZ&0,0016&	FF-PTC/REN	Sample	1		Tec.Rep. 2	ATZ	2022-02-25		2	0.0016	0.312574	1066	52340000	2.03668e-05	0.571435	0.623964	0.906674
FF-PTC/REN&ATZ&0,0016&	FF-PTC/REN	Sample	2		Tec.Rep. 3	ATZ	2022-02-25		2	0.0016	0.312574	749	45750000	1.63716e-05	0.401506	0.545402	0.728817
FF-PTC/REN&ATZ&0,0016&	FF-PTC/REN	Sample	3		Tec.Rep. 1	ATZ	2022-02-25		2	0.0016	0.312574	1917	77400000	2.47674e-05	1.02762	0.922713	1.10258
FF-PTC/REN&ATZ&0,0016&	FF-PTC/REN	Sample	4		Tec.Rep. 2	ATZ	2022-02-25		2	0.0016	0.306585	1761	91480000	1.92501e-05	0.943994	1.09057	0.856961
FF-PTC/REN&ATZ&0,0016&	FF-PTC/REN	Sample	5		Tec.Rep. 3	ATZ	2022-02-25		2	0.0016	0.306585	2444	87020000	2.80855e-05	1.31012	1.0374	1.25029
FF-PTC/REN&ATZ&0,0016&	FF-PTC/REN	Sample	6		Tec.Rep. 1	ATZ	2022-02-25		2	0.0016	0.306585	2468	97240000	2.53805e-05	1.32299	1.15923	1.12987
FF-PTC/REN&ATZ&0,0016&	FF-PTC/REN	Sample	7		Tec.Rep. 2	ATZ	2022-02-25		2	0.0016	0.310756	2173	106600000	2.03846e-05	1.16485	1.27082	0.907466
FF-PTC/REN&ATZ&0,0016&	FF-PTC/REN	Sample	8		Tec.Rep. 3	ATZ	2022-02-25		2	0.0016	0.310756	2357	97350000	2.42116e-05	1.26348	1.16054	1.07783
FF-PTC/REN&ATZ&0,0016&	FF-PTC/REN	Sample	9		Tec.Rep. 1	ATZ	2022-02-25		2	0.0016	0.310756	2406	88690000	2.71282e-05	1.28975	1.05731	1.20767
FF-PTC/REN&ATZ&0,0016&	FF-PTC/REN	Sample	10		Tec.Rep. 2	ATZ	2022-02-25		2	0.0016	0.301412	2480	111600000	2.22222e-05	1.32942	1.33042	0.989271
FF-PTC/REN&ATZ&0,0016&	FF-PTC/REN	Sample	11		Tec.Rep. 3	ATZ	2022-02-25		2	0.0016	0.301412	1724	103300000	1.66893e-05	0.92416	1.23148	0.742959
FF-PTC/REN&ATZ&0,016&	FF-PTC/REN	Sample	1		Tec.Rep. 1	ATZ	2022-02-25		3	0.016	0.326749	1342	59260000	2.2646e-05	0.719387	0.70646	1.00813
FF-PTC/REN&ATZ&0,016&	FF-PTC/REN	Sample	2		Tec.Rep. 2	ATZ	2022-02-25		3	0.016	0.326749	1718	74120000	2.31786e-05	0.920943	0.883611	1.03185
FF-PTC/REN&ATZ&0,016&	FF-PTC/REN	Sample	3		Tec.Rep. 3	ATZ	2022-02-25		3	0.016	0.326749	1611	66060000	2.43869e-05	0.863586	0.787525	1.08564
FF-PTC/REN&ATZ&0,016&	FF-PTC/REN	Sample	4		Tec.Rep. 1	ATZ	2022-02-25		3	0.016	0.296481	2749	92250000	2.97995e-05	1.47362	1.09975	1.32659
FF-PTC/REN&ATZ&0,016&	FF-PTC/REN	Sample	5		Tec.Rep. 2	ATZ	2022-02-25		3	0.016	0.296481	2114	82410000	2.56522e-05	1.13322	0.982439	1.14197
FF-PTC/REN&ATZ&0,016&	FF-PTC/REN	Sample	6		Tec.Rep. 3	ATZ	2022-02-25		3	0.016	0.296481	2539	91320000	2.78033e-05	1.36105	1.08866	1.23773
FF-PTC/REN&ATZ&0,016&	FF-PTC/REN	Sample	7		Tec.Rep. 1	ATZ	2022-02-25		3	0.016	0.308137	2353	104900000	2.24309e-05	1.26134	1.25055	0.99856
FF-PTC/REN&ATZ&0,016&	FF-PTC/REN	Sample	8		Tec.Rep. 2	ATZ	2022-02-25		3	0.016	0.308137	2030	96390000	2.10603e-05	1.08819	1.1491	0.937544
FF-PTC/REN&ATZ&0,016&	FF-PTC/REN	Sample	9		Tec.Rep. 3	ATZ	2022-02-25		3	0.016	0.308137	2166	95700000	2.26332e-05	1.1611	1.14087	1.00757
FF-PTC/REN&ATZ&0,016&	FF-PTC/REN	Sample	10		Tec.Rep. 1	ATZ	2022-02-25		3	0.016	0.313077	2942	119700000	2.45781e-05	1.57708	1.42699	1.09415
FF-PTC/REN&ATZ&0,016&	FF-PTC/REN	Sample	11		Tec.Rep. 2	ATZ	2022-02-25		3	0.016	0.313077	2772	113800000	2.43585e-05	1.48595	1.35665	1.08437
FF-PTC/REN&ATZ&0,16&	FF-PTC/REN	Sample	1		Tec.Rep. 1	ATZ	2022-02-25		4	0.16	0.314652	1147	50370000	2.27715e-05	0.614856	0.600479	1.01372
FF-PTC/REN&ATZ&0,16&	FF-PTC/REN	Sample	2		Tec.Rep. 2	ATZ	2022-02-25		4	0.16	0.314652	1576	73950000	2.13117e-05	0.844824	0.881585	0.948737
FF-PTC/REN&ATZ&0,16&	FF-PTC/REN	Sample	3		Tec.Rep. 3	ATZ	2022-02-25		4	0.16	0.314652	1574	68970000	2.28215e-05	0.843751	0.822216	1.01595
FF-PTC/REN&ATZ&0,16&X	FF-PTC/REN	Sample	4		Tec.Rep. 1	ATZ	2022-02-25		4	0.16	0.330006	4313	91410000	4.7183e-05	2.31201	1.08973	2.10046	X
FF-PTC/REN&ATZ&0,16&	FF-PTC/REN	Sample	5		Tec.Rep. 2	ATZ	2022-02-25		4	0.16	0.330006	2205	86900000	2.5374e-05	1.182	1.03597	1.12958
FF-PTC/REN&ATZ&0,16&	FF-PTC/REN	Sample	6		Tec.Rep. 3	ATZ	2022-02-25		4	0.16	0.330006	2634	95830000	2.74862e-05	1.41197	1.14242	1.22361
FF-PTC/REN&ATZ&0,16&	FF-PTC/REN	Sample	7		Tec.Rep. 1	ATZ	2022-02-25		4	0.16	0.305039	2541	103100000	2.4646e-05	1.36212	1.22909	1.09717
FF-PTC/REN&ATZ&0,16&	FF-PTC/REN	Sample	8		Tec.Rep. 2	ATZ	2022-02-25		4	0.16	0.305039	2096	89760000	2.33512e-05	1.12357	1.07006	1.03953
FF-PTC/REN&ATZ&0,16&	FF-PTC/REN	Sample	9		Tec.Rep. 3	ATZ	2022-02-25		4	0.16	0.305039	1982	86580000	2.28921e-05	1.06246	1.03215	1.01909
FF-PTC/REN&ATZ&0,16&	FF-PTC/REN	Sample	10		Tec.Rep. 1	ATZ	2022-02-25		4	0.16	0.32069	3284	130800000	2.5107e-05	1.76041	1.55931	1.11769
FF-PTC/REN&ATZ&0,16&	FF-PTC/REN	Sample	11		Tec.Rep. 2	ATZ	2022-02-25		4	0.16	0.32069	2880	114500000	2.51528e-05	1.54384	1.365	1.11973
FF-PTC/REN&ATZ&1,6&	FF-PTC/REN	Sample	1		Tec.Rep. 1	ATZ	2022-02-25		5	1.6	0.302638	1039	50370000	2.06274e-05	0.556962	0.600479	0.918272
FF-PTC/REN&ATZ&1,6&	FF-PTC/REN	Sample	2		Tec.Rep. 2	ATZ	2022-02-25		5	1.6	0.302638	1506	73950000	2.03651e-05	0.8073	0.881585	0.906598
FF-PTC/REN&ATZ&1,6&	FF-PTC/REN	Sample	3		Tec.Rep. 3	ATZ	2022-02-25		5	1.6	0.302638	1512	68970000	2.19226e-05	0.810516	0.822216	0.975932
FF-PTC/REN&ATZ&1,6&	FF-PTC/REN	Sample	4		Tec.Rep. 1	ATZ	2022-02-25		5	1.6	0.317311	2656	91410000	2.90559e-05	1.42376	1.08973	1.29349
FF-PTC/REN&ATZ&1,6&	FF-PTC/REN	Sample	5		Tec.Rep. 2	ATZ	2022-02-25		5	1.6	0.317311	2288	86900000	2.63291e-05	1.2265	1.03597	1.1721
FF-PTC/REN&ATZ&1,6&	FF-PTC/REN	Sample	6		Tec.Rep. 3	ATZ	2022-02-25		5	1.6	0.317311	2607	95830000	2.72044e-05	1.3975	1.14242	1.21106
FF-PTC/REN&ATZ&1,6&	FF-PTC/REN	Sample	7		Tec.Rep. 1	ATZ	2022-02-25		5	1.6	0.284363	1969	103100000	1.9098e-05	1.05549	1.22909	0.850188
FF-PTC/REN&ATZ&1,6&	FF-PTC/REN	Sample	8		Tec.Rep. 2	ATZ	2022-02-25		5	1.6	0.284363	1904	89760000	2.12121e-05	1.02065	1.07006	0.944304
FF-PTC/REN&ATZ&1,6&	FF-PTC/REN	Sample	9		Tec.Rep. 3	ATZ	2022-02-25		5	1.6	0.284363	2509	86580000	2.8979e-05	1.34496	1.03215	1.29006
FF-PTC/REN&ATZ&1,6&	FF-PTC/REN	Sample	10		Tec.Rep. 1	ATZ	2022-02-25		5	1.6	0.318011	2632	130800000	2.01223e-05	1.4109	1.55931	0.895789
FF-PTC/REN&ATZ&1,6&	FF-PTC/REN	Sample	11		Tec.Rep. 2	ATZ	2022-02-25		5	1.6	0.318011	3024	114500000	2.64105e-05	1.62103	1.365	1.17572
FF-PTC/REN&ATZ&16,3&	FF-PTC/REN	Sample	1		Tec.Rep. 1	ATZ	2022-02-25		6	16.3	0.325647	939	50460000	1.86088e-05	0.503356	0.601552	0.828412
FF-PTC/REN&ATZ&16,3&	FF-PTC/REN	Sample	2		Tec.Rep. 2	ATZ	2022-02-25		6	16.3	0.325647	1401	65960000	2.12401e-05	0.751014	0.786333	0.945552
FF-PTC/REN&ATZ&16,3&	FF-PTC/REN	Sample	3		Tec.Rep. 3	ATZ	2022-02-25		6	16.3	0.325647	1043	58720000	1.77623e-05	0.559106	0.700022	0.790726
FF-PTC/REN&ATZ&16,3&	FF-PTC/REN	Sample	4		Tec.Rep. 1	ATZ	2022-02-25		6	16.3	0.344568	2406	91300000	2.63527e-05	1.28975	1.08842	1.17315
FF-PTC/REN&ATZ&16,3&	FF-PTC/REN	Sample	5		Tec.Rep. 2	ATZ	2022-02-25		6	16.3	0.344568	1948	85000000	2.29176e-05	1.04424	1.01332	1.02023
FF-PTC/REN&ATZ&16,3&	FF-PTC/REN	Sample	6		Tec.Rep. 3	ATZ	2022-02-25		6	16.3	0.344568	2212	89300000	2.47704e-05	1.18575	1.06458	1.10271
FF-PTC/REN&ATZ&16,3&	FF-PTC/REN	Sample	7		Tec.Rep. 1	ATZ	2022-02-25		6	16.3	0.34053	2020	98940000	2.04164e-05	1.08283	1.1795	0.908881
FF-PTC/REN&ATZ&16,3&	FF-PTC/REN	Sample	8		Tec.Rep. 2	ATZ	2022-02-25		6	16.3	0.34053	1576	88660000	1.77758e-05	0.844824	1.05695	0.791328
FF-PTC/REN&ATZ&16,3&	FF-PTC/REN	Sample	9		Tec.Rep. 3	ATZ	2022-02-25		6	16.3	0.34053	2355	97640000	2.41192e-05	1.26241	1.164	1.07372
FF-PTC/REN&ATZ&16,3&	FF-PTC/REN	Sample	10		Tec.Rep. 1	ATZ	2022-02-25		6	16.3	0.319923	2016	114300000	1.76378e-05	1.08069	1.36261	0.785185
FF-PTC/REN&ATZ&16,3&	FF-PTC/REN	Sample	11		Tec.Rep. 2	ATZ	2022-02-25		6	16.3	0.319923	2356	108600000	2.16943e-05	1.26295	1.29466	0.965769
LA3-FF/REN&ART&0&	LA3-FF/REN	Control	1		Tec.Rep. 1	ART	2021-05-13		0	0	0.293	246000	66200000	0.00371601	0.758479	0.776084	0.958186
LA3-FF/REN&ART&0&	LA3-FF/REN	Control	2		Tec.Rep. 2	ART	2021-05-13		0	0	0.293	321000	70300000	0.00456615	0.989723	0.82415	1.1774
LA3-FF/REN&ART&0&	LA3-FF/REN	Control	3		Tec.Rep. 3	ART	2021-05-13		0	0	0.293	352000	76900000	0.00457737	1.0853	0.901524	1.18029
LA3-FF/REN&ART&0&	LA3-FF/REN	Control	4		Tec.Rep. 1	ART	2021-05-13		0	0	0.305	346000	78400000	0.00441327	1.0668	0.919109	1.13797
LA3-FF/REN&ART&0&	LA3-FF/REN	Control	5		Tec.Rep. 2	ART	2021-05-13		0	0	0.305	291000	69800000	0.00416905	0.897225	0.818288	1.075
LA3-FF/REN&ART&0&	LA3-FF/REN	Control	6		Tec.Rep. 3	ART	2021-05-13		0	0	0.305	331000	75500000	0.00438411	1.02055	0.885111	1.13046
LA3-FF/REN&ART&0&	LA3-FF/REN	Control	7		Tec.Rep. 1	ART	2021-05-13		0	0	0.292	368000	86300000	0.00426419	1.13464	1.01172	1.09954
LA3-FF/REN&ART&0&	LA3-FF/REN	Control	8		Tec.Rep. 2	ART	2021-05-13		0	0	0.292	376000	98100000	0.00383282	1.1593	1.15006	0.988306
LA3-FF/REN&ART&0&	LA3-FF/REN	Control	9		Tec.Rep. 3	ART	2021-05-13		0	0	0.292	255000	82000000	0.00310976	0.786228	0.961313	0.801861
LA3-FF/REN&ART&0&	LA3-FF/REN	Control	10		Tec.Rep. 1	ART	2021-05-13		0	0	0.282	328000	93100000	0.00352309	1.01131	1.09144	0.908441
LA3-FF/REN&ART&0&	LA3-FF/REN	Control	11		Tec.Rep. 2	ART	2021-05-13		0	0	0.282	338000	109000000	0.00310092	1.04214	1.27784	0.799582
LA3-FF/REN&ART&0&	LA3-FF/REN	Control	12		Tec.Rep. 3	ART	2021-05-13		0	0	0.282	340000	118000000	0.00288136	1.0483	1.38335	0.742967
LA3-FF/REN&ART&0,125&	LA3-FF/REN	Sample	1		Tec.Rep. 1	ART	2021-05-13		1	0.125	0.289	259000	85000000	0.00304706	0.798561	0.996483	0.785694
LA3-FF/REN&ART&0,125&	LA3-FF/REN	Sample	2		Tec.Rep. 2	ART	2021-05-13		1	0.125	0.289	297000	93500000	0.00317647	0.915725	1.09613	0.819063
LA3-FF/REN&ART&0,125&	LA3-FF/REN	Sample	3		Tec.Rep. 3	ART	2021-05-13		1	0.125	0.289	318000	106000000	0.003	0.980473	1.24267	0.77356
LA3-FF/REN&ART&0,125&	LA3-FF/REN	Sample	4		Tec.Rep. 1	ART	2021-05-13		1	0.125	0.305	283000	104000000	0.00272115	0.872559	1.21923	0.701658
LA3-FF/REN&ART&0,125&	LA3-FF/REN	Sample	5		Tec.Rep. 2	ART	2021-05-13		1	0.125	0.305	244000	87900000	0.00277588	0.752312	1.03048	0.71577
LA3-FF/REN&ART&0,125&	LA3-FF/REN	Sample	6		Tec.Rep. 3	ART	2021-05-13		1	0.125	0.305	330000	100000000	0.0033	1.01747	1.17233	0.850916
LA3-FF/REN&ART&0,125&	LA3-FF/REN	Sample	7		Tec.Rep. 1	ART	2021-05-13		1	0.125	0.311	333000	106000000	0.00314151	1.02672	1.24267	0.810048
LA3-FF/REN&ART&0,125&	LA3-FF/REN	Sample	8		Tec.Rep. 2	ART	2021-05-13		1	0.125	0.311	357000	120000000	0.002975	1.10072	1.4068	0.767113
LA3-FF/REN&ART&0,125&	LA3-FF/REN	Sample	9		Tec.Rep. 3	ART	2021-05-13		1	0.125	0.311	178000	67100000	0.00265276	0.548818	0.786635	0.684022
LA3-FF/REN&ART&0,125&	LA3-FF/REN	Sample	10		Tec.Rep. 1	ART	2021-05-13		1	0.125	0.304	368000	107000000	0.00343925	1.13464	1.2544	0.886822
LA3-FF/REN&ART&0,125&	LA3-FF/REN	Sample	11		Tec.Rep. 2	ART	2021-05-13		1	0.125	0.304	361000	124000000	0.00291129	1.11305	1.45369	0.750686
LA3-FF/REN&ART&0,125&	LA3-FF/REN	Sample	12		Tec.Rep. 3	ART	2021-05-13		1	0.125	0.304	354000	124000000	0.00285484	1.09147	1.45369	0.736129
LA3-FF/REN&ART&0,25&	LA3-FF/REN	Sample	1		Tec.Rep. 1	ART	2021-05-13		2	0.25	0.312	186000	75900000	0.00245059	0.573484	0.889801	0.631893
LA3-FF/REN&ART&0,25&	LA3-FF/REN	Sample	2		Tec.Rep. 2	ART	2021-05-13		2	0.25	0.312	263000	84000000	0.00313095	0.810894	0.98476	0.807326
LA3-FF/REN&ART&0,25&	LA3-FF/REN	Sample	3		Tec.Rep. 3	ART	2021-05-13		2	0.25	0.312	282000	89800000	0.00314031	0.869476	1.05275	0.80974
LA3-FF/REN&ART&0,25&	LA3-FF/REN	Sample	4		Tec.Rep. 1	ART	2021-05-13		2	0.25	0.311	287000	93600000	0.00306624	0.884892	1.0973	0.79064
LA3-FF/REN&ART&0,25&	LA3-FF/REN	Sample	5		Tec.Rep. 2	ART	2021-05-13		2	0.25	0.311	183000	65400000	0.00279817	0.564234	0.766706	0.721516
LA3-FF/REN&ART&0,25&	LA3-FF/REN	Sample	6		Tec.Rep. 3	ART	2021-05-13		2	0.25	0.311	333000	98600000	0.00337728	1.02672	1.15592	0.870843
LA3-FF/REN&ART&0,25&	LA3-FF/REN	Sample	7		Tec.Rep. 1	ART	2021-05-13		2	0.25	0.317	327000	94200000	0.00347134	1.00822	1.10434	0.895096
LA3-FF/REN&ART&0,25&	LA3-FF/REN	Sample	8		Tec.Rep. 2	ART	2021-05-13		2	0.25	0.317	332000	114000000	0.00291228	1.02364	1.33646	0.750941
LA3-FF/REN&ART&0,25&	LA3-FF/REN	Sample	9		Tec.Rep. 3	ART	2021-05-13		2	0.25	0.317	155000	66400000	0.00233434	0.477903	0.778429	0.601916
LA3-FF/REN&ART&0,25&	LA3-FF/REN	Sample	10		Tec.Rep. 1	ART	2021-05-13		2	0.25	0.303	331000	94300000	0.00351007	1.02055	1.10551	0.905084
LA3-FF/REN&ART&0,25&	LA3-FF/REN	Sample	11		Tec.Rep. 2	ART	2021-05-13		2	0.25	0.303	348000	104000000	0.00334615	1.07297	1.21923	0.862817
LA3-FF/REN&ART&0,25&	LA3-FF/REN	Sample	12		Tec.Rep. 3	ART	2021-05-13		2	0.25	0.303	327000	110000000	0.00297273	1.00822	1.28957	0.766527
LA3-FF/REN&ART&0,5&	LA3-FF/REN	Sample	1		Tec.Rep. 1	ART	2021-05-13		3	0.5	0.322	230000	74900000	0.00307076	0.709147	0.878077	0.791806
LA3-FF/REN&ART&0,5&	LA3-FF/REN	Sample	2		Tec.Rep. 2	ART	2021-05-13		3	0.5	0.322	217000	74300000	0.00292059	0.669065	0.871043	0.753084
LA3-FF/REN&ART&0,5&	LA3-FF/REN	Sample	3		Tec.Rep. 3	ART	2021-05-13		3	0.5	0.322	346000	105000000	0.00329524	1.0668	1.23095	0.849688
LA3-FF/REN&ART&0,5&	LA3-FF/REN	Sample	4		Tec.Rep. 1	ART	2021-05-13		3	0.5	0.308	306000	101000000	0.0030297	0.943474	1.18406	0.781219
LA3-FF/REN&ART&0,5&	LA3-FF/REN	Sample	5		Tec.Rep. 2	ART	2021-05-13		3	0.5	0.308	180000	69600000	0.00258621	0.554985	0.815944	0.666862
LA3-FF/REN&ART&0,5&	LA3-FF/REN	Sample	6		Tec.Rep. 3	ART	2021-05-13		3	0.5	0.308	264000	78000000	0.00338462	0.813977	0.91442	0.872734
LA3-FF/REN&ART&0,5&	LA3-FF/REN	Sample	7		Tec.Rep. 1	ART	2021-05-13		3	0.5	0.317	307000	92600000	0.00331533	0.946557	1.08558	0.85487
LA3-FF/REN&ART&0,5&	LA3-FF/REN	Sample	8		Tec.Rep. 2	ART	2021-05-13		3	0.5	0.317	296000	99800000	0.00296593	0.912641	1.16999	0.764775
LA3-FF/REN&ART&0,5&	LA3-FF/REN	Sample	9		Tec.Rep. 3	ART	2021-05-13		3	0.5	0.317	163000	63500000	0.00256693	0.502569	0.744431	0.661891
LA3-FF/REN&ART&0,5&	LA3-FF/REN	Sample	10		Tec.Rep. 1	ART	2021-05-13		3	0.5	0.315	264000	87700000	0.00301026	0.813977	1.02814	0.776206
LA3-FF/REN&ART&0,5&	LA3-FF/REN	Sample	11		Tec.Rep. 2	ART	2021-05-13		3	0.5	0.315	266000	92600000	0.00287257	0.820144	1.08558	0.740702
LA3-FF/REN&ART&0,5&	LA3-FF/REN	Sample	12		Tec.Rep. 3	ART	2021-05-13		3	0.5	0.315	293000	109000000	0.00268807	0.903392	1.27784	0.693128
LA3-FF/REN&ART&1&	LA3-FF/REN	Sample	1		Tec.Rep. 1	ART	2021-05-13		4	1	0.317	244000	84200000	0.00289786	0.752312	0.987104	0.747223
LA3-FF/REN&ART&1&	LA3-FF/REN	Sample	2		Tec.Rep. 2	ART	2021-05-13		4	1	0.317	294000	93600000	0.00314103	0.906475	1.0973	0.809924
LA3-FF/REN&ART&1&	LA3-FF/REN	Sample	3		Tec.Rep. 3	ART	2021-05-13		4	1	0.317	324000	100000000	0.00324	0.998972	1.17233	0.835445
LA3-FF/REN&ART&1&	LA3-FF/REN	Sample	4		Tec.Rep. 1	ART	2021-05-13		4	1	0.316	305000	97000000	0.00314433	0.940391	1.13716	0.810776
LA3-FF/REN&ART&1&	LA3-FF/REN	Sample	5		Tec.Rep. 2	ART	2021-05-13		4	1	0.316	154000	60600000	0.00254125	0.47482	0.710434	0.655271
LA3-FF/REN&ART&1&	LA3-FF/REN	Sample	6		Tec.Rep. 3	ART	2021-05-13		4	1	0.316	226000	79400000	0.00284635	0.696814	0.930832	0.73394
LA3-FF/REN&ART&1&	LA3-FF/REN	Sample	7		Tec.Rep. 1	ART	2021-05-13		4	1	0.337	316000	98600000	0.00320487	0.974306	1.15592	0.826386
LA3-FF/REN&ART&1&	LA3-FF/REN	Sample	8		Tec.Rep. 2	ART	2021-05-13		4	1	0.337	335000	116000000	0.00288793	1.03289	1.35991	0.744662
LA3-FF/REN&ART&1&	LA3-FF/REN	Sample	9		Tec.Rep. 3	ART	2021-05-13		4	1	0.337	136000	63300000	0.0021485	0.419322	0.742087	0.553998
LA3-FF/REN&ART&1&	LA3-FF/REN	Sample	10		Tec.Rep. 1	ART	2021-05-13		4	1	0.311	309000	88400000	0.00349548	0.952724	1.03634	0.90132
LA3-FF/REN&ART&1&	LA3-FF/REN	Sample	11		Tec.Rep. 2	ART	2021-05-13		4	1	0.311	345000	102000000	0.00338235	1.06372	1.19578	0.872151
LA3-FF/REN&ART&1&	LA3-FF/REN	Sample	12		Tec.Rep. 3	ART	2021-05-13		4	1	0.311	322000	108000000	0.00298148	0.992806	1.26612	0.768785
LA3-FF/REN&ART&2&	LA3-FF/REN	Sample	1		Tec.Rep. 1	ART	2021-05-13		5	2	0.312	187000	72300000	0.00258645	0.576567	0.847597	0.666923
LA3-FF/REN&ART&2&	LA3-FF/REN	Sample	2		Tec.Rep. 2	ART	2021-05-13		5	2	0.312	210000	77200000	0.00272021	0.647482	0.905041	0.701414
LA3-FF/REN&ART&2&	LA3-FF/REN	Sample	3		Tec.Rep. 3	ART	2021-05-13		5	2	0.312	243000	86000000	0.00282558	0.749229	1.00821	0.728585
LA3-FF/REN&ART&2&	LA3-FF/REN	Sample	4		Tec.Rep. 1	ART	2021-05-13		5	2	0.315	244000	98500000	0.00247716	0.752312	1.15475	0.638743
LA3-FF/REN&ART&2&	LA3-FF/REN	Sample	5		Tec.Rep. 2	ART	2021-05-13		5	2	0.315	156000	66500000	0.00234586	0.480987	0.779601	0.604889
LA3-FF/REN&ART&2&	LA3-FF/REN	Sample	6		Tec.Rep. 3	ART	2021-05-13		5	2	0.315	235000	78600000	0.00298982	0.724563	0.921454	0.770935
LA3-FF/REN&ART&2&	LA3-FF/REN	Sample	7		Tec.Rep. 1	ART	2021-05-13		5	2	0.316	327000	98300000	0.00332655	1.00822	1.1524	0.857762
LA3-FF/REN&ART&2&	LA3-FF/REN	Sample	8		Tec.Rep. 2	ART	2021-05-13		5	2	0.316	310000	109000000	0.00284404	0.955807	1.27784	0.733344
LA3-FF/REN&ART&2&	LA3-FF/REN	Sample	9		Tec.Rep. 3	ART	2021-05-13		5	2	0.316	140000	60100000	0.00232945	0.431655	0.704572	0.600657
LA3-FF/REN&ART&2&	LA3-FF/REN	Sample	10		Tec.Rep. 1	ART	2021-05-13		5	2	0.289	251000	82700000	0.00303507	0.773895	0.969519	0.782602
LA3-FF/REN&ART&2&	LA3-FF/REN	Sample	11		Tec.Rep. 2	ART	2021-05-13		5	2	0.289	250000	93300000	0.00267953	0.770812	1.09379	0.690925
LA3-FF/REN&ART&2&	LA3-FF/REN	Sample	12		Tec.Rep. 3	ART	2021-05-13		5	2	0.289	261000	97900000	0.00266599	0.804728	1.14771	0.687433
LA3-FF/REN&ART&5&	LA3-FF/REN	Sample	1		Tec.Rep. 1	ART	2021-05-13		6	5	0.26	163000	61000000	0.00267213	0.502569	0.715123	0.689018
LA3-FF/REN&ART&5&	LA3-FF/REN	Sample	2		Tec.Rep. 2	ART	2021-05-13		6	5	0.26	213000	68900000	0.00309144	0.656732	0.807737	0.797137
LA3-FF/REN&ART&5&	LA3-FF/REN	Sample	3		Tec.Rep. 3	ART	2021-05-13		6	5	0.26	230000	73400000	0.00313351	0.709147	0.860492	0.807987
LA3-FF/REN&ART&5&	LA3-FF/REN	Sample	4		Tec.Rep. 1	ART	2021-05-13		6	5	0.314	270000	97200000	0.00277778	0.832477	1.13951	0.716259
LA3-FF/REN&ART&5&	LA3-FF/REN	Sample	5		Tec.Rep. 2	ART	2021-05-13		6	5	0.314	224000	79200000	0.00282828	0.690647	0.928488	0.729282
LA3-FF/REN&ART&5&	LA3-FF/REN	Sample	6		Tec.Rep. 3	ART	2021-05-13		6	5	0.314	261000	93100000	0.00280344	0.804728	1.09144	0.722875
LA3-FF/REN&ART&5&	LA3-FF/REN	Sample	7		Tec.Rep. 1	ART	2021-05-13		6	5	0.315	288000	102000000	0.00282353	0.887975	1.19578	0.728056
LA3-FF/REN&ART&5&	LA3-FF/REN	Sample	8		Tec.Rep. 2	ART	2021-05-13		6	5	0.315	298000	118000000	0.00252542	0.918808	1.38335	0.651189
LA3-FF/REN&ART&5&	LA3-FF/REN	Sample	9		Tec.Rep. 3	ART	2021-05-13		6	5	0.315	183000	69500000	0.00263309	0.564234	0.814771	0.678952
LA3-FF/REN&ART&5&	LA3-FF/REN	Sample	10		Tec.Rep. 1	ART	2021-05-13		6	5	0.297	275000	81600000	0.0033701	0.847893	0.956624	0.868991
LA3-FF/REN&ART&5&	LA3-FF/REN	Sample	11		Tec.Rep. 2	ART	2021-05-13		6	5	0.297	330000	98900000	0.0033367	1.01747	1.15944	0.86038
LA3-FF/REN&ART&5&	LA3-FF/REN	Sample	12		Tec.Rep. 3	ART	2021-05-13		6	5	0.297	304000	104000000	0.00292308	0.937307	1.21923	0.753725
LA3-FF/REN&ATZ&0&	LA3-FF/REN	Control	1		Tec.Rep. 1	ATZ	2021-05-13		0	0	0.31	260000	104000000	0.0025	1.14959	0.957202	1.20105
LA3-FF/REN&ATZ&0&	LA3-FF/REN	Control	2		Tec.Rep. 2	ATZ	2021-05-13		0	0	0.31	220000	102000000	0.00215686	0.972734	0.938794	1.0362
LA3-FF/REN&ATZ&0&	LA3-FF/REN	Control	3		Tec.Rep. 3	ATZ	2021-05-13		0	0	0.31	245000	112000000	0.0021875	1.08327	1.03083	1.05092
LA3-FF/REN&ATZ&0&	LA3-FF/REN	Control	4		Tec.Rep. 1	ATZ	2021-05-13		0	0	0.31	240000	122000000	0.00196721	1.06116	1.12287	0.945086
LA3-FF/REN&ATZ&0&	LA3-FF/REN	Control	5		Tec.Rep. 2	ATZ	2021-05-13		0	0	0.31	162000	79000000	0.00205063	0.716286	0.727105	0.985163
LA3-FF/REN&ATZ&0&	LA3-FF/REN	Control	6		Tec.Rep. 3	ATZ	2021-05-13		0	0	0.31	251000	94500000	0.00265608	1.1098	0.869765	1.27603
LA3-FF/REN&ATZ&0&	LA3-FF/REN	Control	7		Tec.Rep. 1	ATZ	2021-05-13		0	0	0.28	211000	96500000	0.00218653	0.93294	0.888173	1.05045
LA3-FF/REN&ATZ&0&	LA3-FF/REN	Control	8		Tec.Rep. 2	ATZ	2021-05-13		0	0	0.28	217000	104000000	0.00208654	0.959469	0.957202	1.00241
LA3-FF/REN&ATZ&0&	LA3-FF/REN	Control	9		Tec.Rep. 3	ATZ	2021-05-13		0	0	0.28	108000	90800000	0.00118943	0.477524	0.835711	0.571423
LA3-FF/REN&ATZ&0&	LA3-FF/REN	Control	10		Tec.Rep. 1	ATZ	2021-05-13		0	0	0.3	233000	130000000	0.00179231	1.03021	1.1965	0.861058
LA3-FF/REN&ATZ&0&	LA3-FF/REN	Control	11		Tec.Rep. 2	ATZ	2021-05-13		0	0	0.3	217000	133000000	0.00163158	0.959469	1.22411	0.783841
LA3-FF/REN&ATZ&0&	LA3-FF/REN	Control	12		Tec.Rep. 3	ATZ	2021-05-13		0	0	0.3	350000	136000000	0.00257353	1.54753	1.25173	1.23637
LA3-FF/REN&ATZ&0,00016&	LA3-FF/REN	Sample	1		Tec.Rep. 1	ATZ	2021-05-13		1	0.00016	0.29	185000	97200000	0.00190329	0.817981	0.894616	0.914377
LA3-FF/REN&ATZ&0,00016&	LA3-FF/REN	Sample	2		Tec.Rep. 2	ATZ	2021-05-13		1	0.00016	0.29	217000	91500000	0.00237158	0.959469	0.842154	1.13935
LA3-FF/REN&ATZ&0,00016&	LA3-FF/REN	Sample	3		Tec.Rep. 3	ATZ	2021-05-13		1	0.00016	0.29	234000	109000000	0.00214679	1.03464	1.00322	1.03136
LA3-FF/REN&ATZ&0,00016&	LA3-FF/REN	Sample	4		Tec.Rep. 1	ATZ	2021-05-13		1	0.00016	0.3	254000	118000000	0.00215254	1.12307	1.08606	1.03412
LA3-FF/REN&ATZ&0,00016&	LA3-FF/REN	Sample	5		Tec.Rep. 2	ATZ	2021-05-13		1	0.00016	0.3	161000	77000000	0.00209091	0.711864	0.708698	1.00451
LA3-FF/REN&ATZ&0,00016&	LA3-FF/REN	Sample	6		Tec.Rep. 3	ATZ	2021-05-13		1	0.00016	0.3	210000	94300000	0.00222694	0.928519	0.867925	1.06986
LA3-FF/REN&ATZ&0,00016&	LA3-FF/REN	Sample	7		Tec.Rep. 1	ATZ	2021-05-13		1	0.00016	0.29	225000	111000000	0.00202703	0.994842	1.02163	0.973822
LA3-FF/REN&ATZ&0,00016&	LA3-FF/REN	Sample	8		Tec.Rep. 2	ATZ	2021-05-13		1	0.00016	0.29	224000	120000000	0.00186667	0.99042	1.10446	0.896782
LA3-FF/REN&ATZ&0,00016&	LA3-FF/REN	Sample	9		Tec.Rep. 3	ATZ	2021-05-13		1	0.00016	0.29	178000	92900000	0.00191604	0.78703	0.855039	0.920501
LA3-FF/REN&ATZ&0,00016&	LA3-FF/REN	Sample	10		Tec.Rep. 1	ATZ	2021-05-13		1	0.00016	0.27	247000	106000000	0.00233019	1.09211	0.97561	1.11947
LA3-FF/REN&ATZ&0,00016&	LA3-FF/REN	Sample	11		Tec.Rep. 2	ATZ	2021-05-13		1	0.00016	0.27	225000	98200000	0.00229124	0.994842	0.90382	1.10076
LA3-FF/REN&ATZ&0,00016&	LA3-FF/REN	Sample	12		Tec.Rep. 3	ATZ	2021-05-13		1	0.00016	0.27	266000	124000000	0.00214516	1.17612	1.14128	1.03058
LA3-FF/REN&ATZ&0,0016&	LA3-FF/REN	Sample	1		Tec.Rep. 1	ATZ	2021-05-13		2	0.0016	0.3	248000	107000000	0.00231776	1.09654	0.984814	1.11349
LA3-FF/REN&ATZ&0,0016&	LA3-FF/REN	Sample	2		Tec.Rep. 2	ATZ	2021-05-13		2	0.0016	0.3	233000	103000000	0.00226214	1.03021	0.947998	1.08677
LA3-FF/REN&ATZ&0,0016&	LA3-FF/REN	Sample	3		Tec.Rep. 3	ATZ	2021-05-13		2	0.0016	0.3	201000	85000000	0.00236471	0.888725	0.782329	1.13605
LA3-FF/REN&ATZ&0,0016&	LA3-FF/REN	Sample	4		Tec.Rep. 1	ATZ	2021-05-13		2	0.0016	0.3	236000	111000000	0.00212613	1.04348	1.02163	1.02143
LA3-FF/REN&ATZ&0,0016&	LA3-FF/REN	Sample	5		Tec.Rep. 2	ATZ	2021-05-13		2	0.0016	0.3	143000	84500000	0.00169231	0.632277	0.777727	0.813017
LA3-FF/REN&ATZ&0,0016&	LA3-FF/REN	Sample	6		Tec.Rep. 3	ATZ	2021-05-13		2	0.0016	0.3	228000	97900000	0.00232891	1.00811	0.901058	1.11885
LA3-FF/REN&ATZ&0,0016&	LA3-FF/REN	Sample	7		Tec.Rep. 1	ATZ	2021-05-13		2	0.0016	0.3	242000	112000000	0.00216071	1.07001	1.03083	1.03805
LA3-FF/REN&ATZ&0,0016&	LA3-FF/REN	Sample	8		Tec.Rep. 2	ATZ	2021-05-13		2	0.0016	0.3	261000	114000000	0.00228947	1.15402	1.04924	1.09991
LA3-FF/REN&ATZ&0,0016&	LA3-FF/REN	Sample	9		Tec.Rep. 3	ATZ	2021-05-13		2	0.0016	0.3	147000	78800000	0.00186548	0.649963	0.725265	0.896213
LA3-FF/REN&ATZ&0,0016&	LA3-FF/REN	Sample	10		Tec.Rep. 1	ATZ	2021-05-13		2	0.0016	0.29	224000	129000000	0.00173643	0.99042	1.1873	0.834216
LA3-FF/REN&ATZ&0,0016&	LA3-FF/REN	Sample	11		Tec.Rep. 2	ATZ	2021-05-13		2	0.0016	0.29	227000	140000000	0.00162143	1.00368	1.28854	0.778965
LA3-FF/REN&ATZ&0,0016&	LA3-FF/REN	Sample	12		Tec.Rep. 3	ATZ	2021-05-13		2	0.0016	0.29	230000	149000000	0.00154362	1.01695	1.37138	0.741586
LA3-FF/REN&ATZ&0,016&	LA3-FF/REN	Sample	1		Tec.Rep. 1	ATZ	2021-05-13		3	0.016	0.29	179000	86900000	0.00205984	0.791452	0.799816	0.989585
LA3-FF/REN&ATZ&0,016&	LA3-FF/REN	Sample	2		Tec.Rep. 2	ATZ	2021-05-13		3	0.016	0.29	235000	89700000	0.00261984	1.03906	0.825587	1.25862
LA3-FF/REN&ATZ&0,016&	LA3-FF/REN	Sample	3		Tec.Rep. 3	ATZ	2021-05-13		3	0.016	0.29	292000	111000000	0.00263063	1.29108	1.02163	1.2638
LA3-FF/REN&ATZ&0,016&	LA3-FF/REN	Sample	4		Tec.Rep. 1	ATZ	2021-05-13		3	0.016	0.3	261000	115000000	0.00226957	1.15402	1.05844	1.09034
LA3-FF/REN&ATZ&0,016&	LA3-FF/REN	Sample	5		Tec.Rep. 2	ATZ	2021-05-13		3	0.016	0.3	169000	79800000	0.00211779	0.747237	0.734468	1.01743
LA3-FF/REN&ATZ&0,016&	LA3-FF/REN	Sample	6		Tec.Rep. 3	ATZ	2021-05-13		3	0.016	0.3	180000	79500000	0.00226415	0.795873	0.731707	1.08774
LA3-FF/REN&ATZ&0,016&	LA3-FF/REN	Sample	7		Tec.Rep. 1	ATZ	2021-05-13		3	0.016	0.3	230000	102000000	0.0022549	1.01695	0.938794	1.0833
LA3-FF/REN&ATZ&0,016&	LA3-FF/REN	Sample	8		Tec.Rep. 2	ATZ	2021-05-13		3	0.016	0.3	241000	122000000	0.00197541	1.06559	1.12287	0.949024
LA3-FF/REN&ATZ&0,016&	LA3-FF/REN	Sample	9		Tec.Rep. 3	ATZ	2021-05-13		3	0.016	0.3	118000	69600000	0.0016954	0.521739	0.640589	0.814503
LA3-FF/REN&ATZ&0,016&	LA3-FF/REN	Sample	10		Tec.Rep. 1	ATZ	2021-05-13		3	0.016	0.29	259000	104000000	0.00249038	1.14517	0.957202	1.19643
LA3-FF/REN&ATZ&0,016&	LA3-FF/REN	Sample	11		Tec.Rep. 2	ATZ	2021-05-13		3	0.016	0.29	221000	98400000	0.00224593	0.977155	0.90566	1.07899
LA3-FF/REN&ATZ&0,016&	LA3-FF/REN	Sample	12		Tec.Rep. 3	ATZ	2021-05-13		3	0.016	0.29	272000	128000000	0.002125	1.20265	1.17809	1.02089
LA3-FF/REN&ATZ&0,16&	LA3-FF/REN	Sample	1		Tec.Rep. 1	ATZ	2021-05-13		4	0.16	0.31	202000	96900000	0.00208462	0.893147	0.891855	1.00149
LA3-FF/REN&ATZ&0,16&	LA3-FF/REN	Sample	2		Tec.Rep. 2	ATZ	2021-05-13		4	0.16	0.31	210000	117000000	0.00179487	0.928519	1.07685	0.86229
LA3-FF/REN&ATZ&0,16&	LA3-FF/REN	Sample	3		Tec.Rep. 3	ATZ	2021-05-13		4	0.16	0.31	231000	105000000	0.0022	1.02137	0.966406	1.05692
LA3-FF/REN&ATZ&0,16&	LA3-FF/REN	Sample	4		Tec.Rep. 1	ATZ	2021-05-13		4	0.16	0.3	221000	117000000	0.00188889	0.977155	1.07685	0.907458
LA3-FF/REN&ATZ&0,16&	LA3-FF/REN	Sample	5		Tec.Rep. 2	ATZ	2021-05-13		4	0.16	0.3	139000	78100000	0.00177977	0.614591	0.718822	0.855035
LA3-FF/REN&ATZ&0,16&	LA3-FF/REN	Sample	6		Tec.Rep. 3	ATZ	2021-05-13		4	0.16	0.3	217000	97900000	0.00221655	0.959469	0.901058	1.06487
LA3-FF/REN&ATZ&0,16&	LA3-FF/REN	Sample	7		Tec.Rep. 1	ATZ	2021-05-13		4	0.16	0.29	256000	109000000	0.00234862	1.13191	1.00322	1.12832
LA3-FF/REN&ATZ&0,16&	LA3-FF/REN	Sample	8		Tec.Rep. 2	ATZ	2021-05-13		4	0.16	0.29	256000	120000000	0.00213333	1.13191	1.10446	1.02489
LA3-FF/REN&ATZ&0,16&	LA3-FF/REN	Sample	9		Tec.Rep. 3	ATZ	2021-05-13		4	0.16	0.29	172000	75700000	0.00227213	0.760501	0.696733	1.09157
LA3-FF/REN&ATZ&0,16&	LA3-FF/REN	Sample	10		Tec.Rep. 1	ATZ	2021-05-13		4	0.16	0.31	199000	90400000	0.00220133	0.879882	0.832029	1.05756
LA3-FF/REN&ATZ&0,16&	LA3-FF/REN	Sample	11		Tec.Rep. 2	ATZ	2021-05-13		4	0.16	0.31	199000	96000000	0.00207292	0.879882	0.883571	0.995868
LA3-FF/REN&ATZ&0,16&	LA3-FF/REN	Sample	12		Tec.Rep. 3	ATZ	2021-05-13		4	0.16	0.31	206000	114000000	0.00180702	0.910833	1.04924	0.868125
LA3-FF/REN&ATZ&1,6&	LA3-FF/REN	Sample	1		Tec.Rep. 1	ATZ	2021-05-13		5	1.6	0.31	186000	109000000	0.00170642	0.822402	1.00322	0.819797
LA3-FF/REN&ATZ&1,6&	LA3-FF/REN	Sample	2		Tec.Rep. 2	ATZ	2021-05-13		5	1.6	0.31	261000	117000000	0.00223077	1.15402	1.07685	1.0717
LA3-FF/REN&ATZ&1,6&	LA3-FF/REN	Sample	3		Tec.Rep. 3	ATZ	2021-05-13		5	1.6	0.31	229000	137000000	0.00167153	1.01253	1.26093	0.803036
LA3-FF/REN&ATZ&1,6&	LA3-FF/REN	Sample	4		Tec.Rep. 1	ATZ	2021-05-13		5	1.6	0.32	225000	138000000	0.00163043	0.994842	1.27013	0.783292
LA3-FF/REN&ATZ&1,6&	LA3-FF/REN	Sample	5		Tec.Rep. 2	ATZ	2021-05-13		5	1.6	0.32	197000	83700000	0.00235364	0.871039	0.770364	1.13073
LA3-FF/REN&ATZ&1,6&	LA3-FF/REN	Sample	6		Tec.Rep. 3	ATZ	2021-05-13		5	1.6	0.32	203000	87200000	0.00232798	0.897568	0.802577	1.11841
LA3-FF/REN&ATZ&1,6&	LA3-FF/REN	Sample	7		Tec.Rep. 1	ATZ	2021-05-13		5	1.6	0.3	253000	101000000	0.00250495	1.11864	0.92959	1.20343
LA3-FF/REN&ATZ&1,6&	LA3-FF/REN	Sample	8		Tec.Rep. 2	ATZ	2021-05-13		5	1.6	0.3	266000	111000000	0.0023964	1.17612	1.02163	1.15127
LA3-FF/REN&ATZ&1,6&	LA3-FF/REN	Sample	9		Tec.Rep. 3	ATZ	2021-05-13		5	1.6	0.3	185000	92800000	0.00199353	0.817981	0.854119	0.957732
LA3-FF/REN&ATZ&1,6&	LA3-FF/REN	Sample	10		Tec.Rep. 1	ATZ	2021-05-13		5	1.6	0.31	283000	115000000	0.00246087	1.25129	1.05844	1.18225
LA3-FF/REN&ATZ&1,6&	LA3-FF/REN	Sample	11		Tec.Rep. 2	ATZ	2021-05-13		5	1.6	0.31	280000	119000000	0.00235294	1.23803	1.09526	1.1304
LA3-FF/REN&ATZ&1,6&	LA3-FF/REN	Sample	12		Tec.Rep. 3	ATZ	2021-05-13		5	1.6	0.31	259000	128000000	0.00202344	1.14517	1.17809	0.972098
LA3-FF/REN&ATZ&16&	LA3-FF/REN	Sample	1		Tec.Rep. 1	ATZ	2021-05-13		6	16	0.35	205000	120000000	0.00170833	0.906411	1.10446	0.820716
LA3-FF/REN&ATZ&16&	LA3-FF/REN	Sample	2		Tec.Rep. 2	ATZ	2021-05-13		6	16	0.35	218000	126000000	0.00173016	0.963891	1.15969	0.831201
LA3-FF/REN&ATZ&16&	LA3-FF/REN	Sample	3		Tec.Rep. 3	ATZ	2021-05-13		6	16	0.35	241000	117000000	0.00205983	1.06559	1.07685	0.989581
LA3-FF/REN&ATZ&16&	LA3-FF/REN	Sample	4		Tec.Rep. 1	ATZ	2021-05-13		6	16	0.33	193000	120000000	0.00160833	0.853353	1.10446	0.772674
LA3-FF/REN&ATZ&16&	LA3-FF/REN	Sample	5		Tec.Rep. 2	ATZ	2021-05-13		6	16	0.33	177000	95200000	0.00185924	0.782609	0.876208	0.893216
LA3-FF/REN&ATZ&16&	LA3-FF/REN	Sample	6		Tec.Rep. 3	ATZ	2021-05-13		6	16	0.33	255000	120000000	0.002125	1.12749	1.10446	1.02089
LA3-FF/REN&ATZ&16&	LA3-FF/REN	Sample	7		Tec.Rep. 1	ATZ	2021-05-13		6	16	0.32	233000	128000000	0.00182031	1.03021	1.17809	0.874512
LA3-FF/REN&ATZ&16&	LA3-FF/REN	Sample	8		Tec.Rep. 2	ATZ	2021-05-13		6	16	0.32	250000	138000000	0.00181159	1.10538	1.27013	0.870324
LA3-FF/REN&ATZ&16&	LA3-FF/REN	Sample	9		Tec.Rep. 3	ATZ	2021-05-13		6	16	0.32	218000	126000000	0.00173016	0.963891	1.15969	0.831201
LA3-FF/REN&ATZ&16&	LA3-FF/REN	Sample	10		Tec.Rep. 1	ATZ	2021-05-13		6	16	0.33	217000	127000000	0.00170866	0.959469	1.16889	0.820873
LA3-FF/REN&ATZ&16&	LA3-FF/REN	Sample	11		Tec.Rep. 2	ATZ	2021-05-13		6	16	0.33	246000	148000000	0.00166216	1.08769	1.36217	0.798534
LA3-FF/REN&ATZ&16&	LA3-FF/REN	Sample	12		Tec.Rep. 3	ATZ	2021-05-13		6	16	0.33	204000	153000000	0.00133333	0.90199	1.40819	0.640558
LA3-FF/REN&ART/ATZ&0 / 0&	LA3-FF/REN	Control	1		Tec.Rep. 1	ART/ATZ	2021-05-13		0	0 / 0	0.32	177000	71300000	0.00248247	0.921875	0.793906	1.15585
LA3-FF/REN&ART/ATZ&0 / 0&	LA3-FF/REN	Control	2		Tec.Rep. 2	ART/ATZ	2021-05-13		0	0 / 0	0.32	190000	83600000	0.00227273	0.989583	0.930863	1.0582
LA3-FF/REN&ART/ATZ&0 / 0&	LA3-FF/REN	Control	3		Tec.Rep. 3	ART/ATZ	2021-05-13		0	0 / 0	0.32	222000	97400000	0.00227926	1.15625	1.08452	1.06124
LA3-FF/REN&ART/ATZ&0 / 0&	LA3-FF/REN	Control	4		Tec.Rep. 1	ART/ATZ	2021-05-13		0	0 / 0	0.38	189000	92100000	0.00205212	0.984375	1.02551	0.955478
LA3-FF/REN&ART/ATZ&0 / 0&	LA3-FF/REN	Control	5		Tec.Rep. 2	ART/ATZ	2021-05-13		0	0 / 0	0.38	198000	89400000	0.00221477	1.03125	0.995445	1.03121
LA3-FF/REN&ART/ATZ&0 / 0&	LA3-FF/REN	Control	6		Tec.Rep. 3	ART/ATZ	2021-05-13		0	0 / 0	0.38	185000	92500000	0.002	0.963542	1.02996	0.931212
LA3-FF/REN&ART/ATZ&0 / 0&	LA3-FF/REN	Control	7		Tec.Rep. 1	ART/ATZ	2021-05-13		0	0 / 0	0.34	180000	91800000	0.00196078	0.9375	1.02217	0.912953
LA3-FF/REN&ART/ATZ&0 / 0&	LA3-FF/REN	Control	8		Tec.Rep. 2	ART/ATZ	2021-05-13		0	0 / 0	0.34	194000	103000000	0.0018835	1.01042	1.14688	0.876966
LA3-FF/REN&ART/ATZ&0 / 0&X	LA3-FF/REN	Control	9		Tec.Rep. 3	ART/ATZ	2021-05-13		0	0 / 0	0.34	70600	49400000	0.00142915	0.367708	0.550056	0.66542	X
LA3-FF/REN&ART/ATZ&0 / 0&	LA3-FF/REN	Control	10		Tec.Rep. 1	ART/ATZ	2021-05-13		0	0 / 0	0.39	192000	83000000	0.00231325	1	0.924183	1.07706
LA3-FF/REN&ART/ATZ&0 / 0&	LA3-FF/REN	Control	11		Tec.Rep. 2	ART/ATZ	2021-05-13		0	0 / 0	0.39	164000	85200000	0.00192488	0.854167	0.948679	0.896237
LA3-FF/REN&ART/ATZ&0 / 0&	LA3-FF/REN	Control	12		Tec.Rep. 3	ART/ATZ	2021-05-13		0	0 / 0	0.39	221000	98600000	0.00224138	1.15104	1.09788	1.0436
LA3-FF/REN&ART/ATZ&0,02 / 12&	LA3-FF/REN	Sample	1		Tec.Rep. 1	ART/ATZ	2021-05-13		1	0,02 / 12	0.38	123000	61300000	0.00200653	0.640625	0.682559	0.93425
LA3-FF/REN&ART/ATZ&0,02 / 12&	LA3-FF/REN	Sample	2		Tec.Rep. 2	ART/ATZ	2021-05-13		1	0,02 / 12	0.38	145000	69900000	0.00207439	0.755208	0.778318	0.965849
LA3-FF/REN&ART/ATZ&0,02 / 12&	LA3-FF/REN	Sample	3		Tec.Rep. 3	ART/ATZ	2021-05-13		1	0,02 / 12	0.38	192000	85500000	0.00224561	1	0.952019	1.04557
LA3-FF/REN&ART/ATZ&0,02 / 12&	LA3-FF/REN	Sample	4		Tec.Rep. 1	ART/ATZ	2021-05-13		1	0,02 / 12	0.38	215000	86400000	0.00248843	1.11979	0.962041	1.15863
LA3-FF/REN&ART/ATZ&0,02 / 12&	LA3-FF/REN	Sample	5		Tec.Rep. 2	ART/ATZ	2021-05-13		1	0,02 / 12	0.38	78700	49500000	0.0015899	0.409896	0.551169	0.740266
LA3-FF/REN&ART/ATZ&0,02 / 12&	LA3-FF/REN	Sample	6		Tec.Rep. 3	ART/ATZ	2021-05-13		1	0,02 / 12	0.38	150000	62900000	0.00238474	0.78125	0.700375	1.11035
LA3-FF/REN&ART/ATZ&0,02 / 12&	LA3-FF/REN	Sample	7		Tec.Rep. 1	ART/ATZ	2021-05-13		1	0,02 / 12	0.39	176000	78300000	0.00224777	0.916667	0.871849	1.04657
LA3-FF/REN&ART/ATZ&0,02 / 12&	LA3-FF/REN	Sample	8		Tec.Rep. 2	ART/ATZ	2021-05-13		1	0,02 / 12	0.39	184000	90200000	0.00203991	0.958333	1.00435	0.949795
LA3-FF/REN&ART/ATZ&0,02 / 12&	LA3-FF/REN	Sample	9		Tec.Rep. 3	ART/ATZ	2021-05-13		1	0,02 / 12	0.39	103000	69300000	0.00148629	0.536458	0.771637	0.692026
LA3-FF/REN&ART/ATZ&0,02 / 12&	LA3-FF/REN	Sample	10		Tec.Rep. 1	ART/ATZ	2021-05-13		1	0,02 / 12	0.39	182000	77400000	0.00235142	0.947917	0.861828	1.09484
LA3-FF/REN&ART/ATZ&0,02 / 12&	LA3-FF/REN	Sample	11		Tec.Rep. 2	ART/ATZ	2021-05-13		1	0,02 / 12	0.39	187000	89700000	0.00208473	0.973958	0.998785	0.970661
LA3-FF/REN&ART/ATZ&0,02 / 12&	LA3-FF/REN	Sample	12		Tec.Rep. 3	ART/ATZ	2021-05-13		1	0,02 / 12	0.39	198000	114000000	0.00173684	1.03125	1.26936	0.808684
LA3-FF/REN&ART/ATZ&0,04 / 25&	LA3-FF/REN	Sample	1		Tec.Rep. 1	ART/ATZ	2021-05-13		2	0,04 / 25	0.38	137000	69400000	0.00197406	0.713542	0.77275	0.919135
LA3-FF/REN&ART/ATZ&0,04 / 25&	LA3-FF/REN	Sample	2		Tec.Rep. 2	ART/ATZ	2021-05-13		2	0,04 / 25	0.38	130000	63900000	0.00203443	0.677083	0.711509	0.947242
LA3-FF/REN&ART/ATZ&0,04 / 25&	LA3-FF/REN	Sample	3		Tec.Rep. 3	ART/ATZ	2021-05-13		2	0,04 / 25	0.38	194000	88000000	0.00220455	1.01042	0.979856	1.02645
LA3-FF/REN&ART/ATZ&0,04 / 25&	LA3-FF/REN	Sample	4		Tec.Rep. 1	ART/ATZ	2021-05-13		2	0,04 / 25	0.37	213000	86000000	0.00247674	1.10938	0.957587	1.15319
LA3-FF/REN&ART/ATZ&0,04 / 25&	LA3-FF/REN	Sample	5		Tec.Rep. 2	ART/ATZ	2021-05-13		2	0,04 / 25	0.37	114000	56500000	0.0020177	0.59375	0.629112	0.939452
LA3-FF/REN&ART/ATZ&0,04 / 25&	LA3-FF/REN	Sample	6		Tec.Rep. 3	ART/ATZ	2021-05-13		2	0,04 / 25	0.37	164000	72800000	0.00225275	0.854167	0.810608	1.04889
LA3-FF/REN&ART/ATZ&0,04 / 25&	LA3-FF/REN	Sample	7		Tec.Rep. 1	ART/ATZ	2021-05-13		2	0,04 / 25	0.39	220000	90900000	0.00242024	1.14583	1.01215	1.12688
LA3-FF/REN&ART/ATZ&0,04 / 25&	LA3-FF/REN	Sample	8		Tec.Rep. 2	ART/ATZ	2021-05-13		2	0,04 / 25	0.39	223000	106000000	0.00210377	1.16146	1.18028	0.979529
LA3-FF/REN&ART/ATZ&0,04 / 25&	LA3-FF/REN	Sample	9		Tec.Rep. 3	ART/ATZ	2021-05-13		2	0,04 / 25	0.39	120000	66400000	0.00180723	0.625	0.739346	0.841456
LA3-FF/REN&ART/ATZ&0,04 / 25&	LA3-FF/REN	Sample	10		Tec.Rep. 1	ART/ATZ	2021-05-13		2	0,04 / 25	0.38	232000	87100000	0.00266361	1.20833	0.969835	1.24019
LA3-FF/REN&ART/ATZ&0,04 / 25&	LA3-FF/REN	Sample	11		Tec.Rep. 2	ART/ATZ	2021-05-13		2	0,04 / 25	0.38	224000	94800000	0.00236287	1.16667	1.05557	1.10017
LA3-FF/REN&ART/ATZ&0,04 / 25&	LA3-FF/REN	Sample	12		Tec.Rep. 3	ART/ATZ	2021-05-13		2	0,04 / 25	0.38	256000	107000000	0.00239252	1.33333	1.19142	1.11397
LA3-FF/REN&ART/ATZ&0,08 / 50&	LA3-FF/REN	Sample	1		Tec.Rep. 1	ART/ATZ	2021-05-13		3	0,08 / 50	0.37	139000	65500000	0.00212214	0.723958	0.729325	0.98808
LA3-FF/REN&ART/ATZ&0,08 / 50&	LA3-FF/REN	Sample	2		Tec.Rep. 2	ART/ATZ	2021-05-13		3	0,08 / 50	0.37	146000	69300000	0.00210678	0.760417	0.771637	0.98093
LA3-FF/REN&ART/ATZ&0,08 / 50&	LA3-FF/REN	Sample	3		Tec.Rep. 3	ART/ATZ	2021-05-13		3	0,08 / 50	0.37	204000	82500000	0.00247273	1.0625	0.918615	1.15132
LA3-FF/REN&ART/ATZ&0,08 / 50&	LA3-FF/REN	Sample	4		Tec.Rep. 1	ART/ATZ	2021-05-13		3	0,08 / 50	0.39	230000	93200000	0.00246781	1.19792	1.03776	1.14903
LA3-FF/REN&ART/ATZ&0,08 / 50&	LA3-FF/REN	Sample	5		Tec.Rep. 2	ART/ATZ	2021-05-13		3	0,08 / 50	0.39	111000	61300000	0.00181077	0.578125	0.682559	0.843104
LA3-FF/REN&ART/ATZ&0,08 / 50&	LA3-FF/REN	Sample	6		Tec.Rep. 3	ART/ATZ	2021-05-13		3	0,08 / 50	0.39	177000	80600000	0.00219603	0.921875	0.897459	1.02248
LA3-FF/REN&ART/ATZ&0,08 / 50&	LA3-FF/REN	Sample	7		Tec.Rep. 1	ART/ATZ	2021-05-13		3	0,08 / 50	0.38	209000	82600000	0.00253027	1.08854	0.919729	1.17811
LA3-FF/REN&ART/ATZ&0,08 / 50&	LA3-FF/REN	Sample	8		Tec.Rep. 2	ART/ATZ	2021-05-13		3	0,08 / 50	0.38	219000	101000000	0.00216832	1.14062	1.12461	1.00958
LA3-FF/REN&ART/ATZ&0,08 / 50&	LA3-FF/REN	Sample	9		Tec.Rep. 3	ART/ATZ	2021-05-13		3	0,08 / 50	0.38	138000	71500000	0.00193007	0.71875	0.796133	0.898652
LA3-FF/REN&ART/ATZ&0,08 / 50&	LA3-FF/REN	Sample	10		Tec.Rep. 1	ART/ATZ	2021-05-13		3	0,08 / 50	0.38	200000	91600000	0.00218341	1.04167	1.01994	1.01661
LA3-FF/REN&ART/ATZ&0,08 / 50&	LA3-FF/REN	Sample	11		Tec.Rep. 2	ART/ATZ	2021-05-13		3	0,08 / 50	0.38	209000	91300000	0.00228916	1.08854	1.0166	1.06584
LA3-FF/REN&ART/ATZ&0,08 / 50&	LA3-FF/REN	Sample	12		Tec.Rep. 3	ART/ATZ	2021-05-13		3	0,08 / 50	0.38	236000	109000000	0.00216514	1.22917	1.21369	1.0081
LA3-FF/REN&ART/ATZ&0,16 / 125&	LA3-FF/REN	Sample	1		Tec.Rep. 1	ART/ATZ	2021-05-13		4	0,16 / 125	0.35	146000	68600000	0.00212828	0.760417	0.763842	0.99094
LA3-FF/REN&ART/ATZ&0,16 / 125&	LA3-FF/REN	Sample	2		Tec.Rep. 2	ART/ATZ	2021-05-13		4	0,16 / 125	0.35	147000	66600000	0.00220721	0.765625	0.741573	1.02769
LA3-FF/REN&ART/ATZ&0,16 / 125&	LA3-FF/REN	Sample	3		Tec.Rep. 3	ART/ATZ	2021-05-13		4	0,16 / 125	0.35	206000	84800000	0.00242925	1.07292	0.944225	1.13107
LA3-FF/REN&ART/ATZ&0,16 / 125&	LA3-FF/REN	Sample	4		Tec.Rep. 1	ART/ATZ	2021-05-13		4	0,16 / 125	0.4	248000	95900000	0.00258603	1.29167	1.06782	1.20407
LA3-FF/REN&ART/ATZ&0,16 / 125&	LA3-FF/REN	Sample	5		Tec.Rep. 2	ART/ATZ	2021-05-13		4	0,16 / 125	0.4	157000	75900000	0.00206851	0.817708	0.845126	0.963111
LA3-FF/REN&ART/ATZ&0,16 / 125&	LA3-FF/REN	Sample	6		Tec.Rep. 3	ART/ATZ	2021-05-13		4	0,16 / 125	0.4	194000	81500000	0.00238037	1.01042	0.907481	1.10831
LA3-FF/REN&ART/ATZ&0,16 / 125&	LA3-FF/REN	Sample	7		Tec.Rep. 1	ART/ATZ	2021-05-13		4	0,16 / 125	0.4	256000	93100000	0.00274973	1.33333	1.03664	1.28029
LA3-FF/REN&ART/ATZ&0,16 / 125&	LA3-FF/REN	Sample	8		Tec.Rep. 2	ART/ATZ	2021-05-13		4	0,16 / 125	0.4	243000	105000000	0.00231429	1.26562	1.16915	1.07754
LA3-FF/REN&ART/ATZ&0,16 / 125&	LA3-FF/REN	Sample	9		Tec.Rep. 3	ART/ATZ	2021-05-13		4	0,16 / 125	0.4	139000	69300000	0.00200577	0.723958	0.771637	0.933899
LA3-FF/REN&ART/ATZ&0,16 / 125&	LA3-FF/REN	Sample	10		Tec.Rep. 1	ART/ATZ	2021-05-13		4	0,16 / 125	0.39	205000	81700000	0.00250918	1.06771	0.909707	1.16829
LA3-FF/REN&ART/ATZ&0,16 / 125&	LA3-FF/REN	Sample	11		Tec.Rep. 2	ART/ATZ	2021-05-13		4	0,16 / 125	0.39	252000	103000000	0.0024466	1.3125	1.14688	1.13915
LA3-FF/REN&ART/ATZ&0,16 / 125&	LA3-FF/REN	Sample	12		Tec.Rep. 3	ART/ATZ	2021-05-13		4	0,16 / 125	0.39	260000	109000000	0.00238532	1.35417	1.21369	1.11062
LA3-FF/REN&ERY&0&	LA3-FF/REN	Control	1		Tec.Rep. 1	ERY	2021-05-13		0	0	0.3	205000	102000000	0.0020098	0.970032	0.9325	1.03917
LA3-FF/REN&ERY&0&	LA3-FF/REN	Control	2		Tec.Rep. 2	ERY	2021-05-13		0	0	0.3	243000	116000000	0.00209483	1.14984	1.06049	1.08313
LA3-FF/REN&ERY&0&	LA3-FF/REN	Control	3		Tec.Rep. 3	ERY	2021-05-13		0	0	0.3	233000	113000000	0.00206195	1.10252	1.03306	1.06613
LA3-FF/REN&ERY&0&	LA3-FF/REN	Control	4		Tec.Rep. 1	ERY	2021-05-13		0	0	0.292	169000	92500000	0.00182703	0.799685	0.84565	0.944661
LA3-FF/REN&ERY&0&	LA3-FF/REN	Control	5		Tec.Rep. 2	ERY	2021-05-13		0	0	0.292	212000	97600000	0.00217213	1.00315	0.892275	1.1231
LA3-FF/REN&ERY&0&	LA3-FF/REN	Control	6		Tec.Rep. 3	ERY	2021-05-13		0	0	0.292	214000	102000000	0.00209804	1.01262	0.9325	1.08479
LA3-FF/REN&ERY&0&	LA3-FF/REN	Control	7		Tec.Rep. 1	ERY	2021-05-13		0	0	0.287	179000	98500000	0.00181726	0.847003	0.900503	0.93961
LA3-FF/REN&ERY&0&	LA3-FF/REN	Control	8		Tec.Rep. 2	ERY	2021-05-13		0	0	0.287	182000	116000000	0.00156897	0.861199	1.06049	0.811231
LA3-FF/REN&ERY&0&	LA3-FF/REN	Control	9		Tec.Rep. 3	ERY	2021-05-13		0	0	0.287	216000	117000000	0.00184615	1.02208	1.06963	0.95455
LA3-FF/REN&ERY&0&	LA3-FF/REN	Control	10		Tec.Rep. 1	ERY	2021-05-13		0	0	0.292	198000	110000000	0.0018	0.936909	1.00564	0.930687
LA3-FF/REN&ERY&0&	LA3-FF/REN	Control	11		Tec.Rep. 2	ERY	2021-05-13		0	0	0.292	235000	125000000	0.00188	1.11199	1.14277	0.97205
LA3-FF/REN&ERY&0&	LA3-FF/REN	Control	12		Tec.Rep. 3	ERY	2021-05-13		0	0	0.292	250000	123000000	0.00203252	1.18297	1.12449	1.05091
LA3-FF/REN&ERY&0,0001&	LA3-FF/REN	Sample	1		Tec.Rep. 1	ERY	2021-05-13		1	0.0001	0.263	190000	92400000	0.00205628	0.899054	0.844736	1.06319
LA3-FF/REN&ERY&0,0001&	LA3-FF/REN	Sample	2		Tec.Rep. 2	ERY	2021-05-13		1	0.0001	0.263	197000	99100000	0.00198789	0.932177	0.905988	1.02784
LA3-FF/REN&ERY&0,0001&	LA3-FF/REN	Sample	3		Tec.Rep. 3	ERY	2021-05-13		1	0.0001	0.263	211000	104000000	0.00202885	0.998423	0.950785	1.04901
LA3-FF/REN&ERY&0,0001&	LA3-FF/REN	Sample	4		Tec.Rep. 1	ERY	2021-05-13		1	0.0001	0.298	170000	102000000	0.00166667	0.804416	0.9325	0.861747
LA3-FF/REN&ERY&0,0001&	LA3-FF/REN	Sample	5		Tec.Rep. 2	ERY	2021-05-13		1	0.0001	0.298	207000	111000000	0.00186486	0.979495	1.01478	0.964225
LA3-FF/REN&ERY&0,0001&	LA3-FF/REN	Sample	6		Tec.Rep. 3	ERY	2021-05-13		1	0.0001	0.298	243000	118000000	0.00205932	1.14984	1.07877	1.06477
LA3-FF/REN&ERY&0,0001&	LA3-FF/REN	Sample	7		Tec.Rep. 1	ERY	2021-05-13		1	0.0001	0.267	172000	89800000	0.00191537	0.81388	0.820966	0.990337
LA3-FF/REN&ERY&0,0001&	LA3-FF/REN	Sample	8		Tec.Rep. 2	ERY	2021-05-13		1	0.0001	0.267	173000	102000000	0.00169608	0.818612	0.9325	0.876954
LA3-FF/REN&ERY&0,0001&	LA3-FF/REN	Sample	9		Tec.Rep. 3	ERY	2021-05-13		1	0.0001	0.267	227000	101000000	0.00224752	1.07413	0.923358	1.16208
LA3-FF/REN&ERY&0,0001&	LA3-FF/REN	Sample	10		Tec.Rep. 1	ERY	2021-05-13		1	0.0001	0.274	207000	101000000	0.0020495	0.979495	0.923358	1.05969
LA3-FF/REN&ERY&0,0001&	LA3-FF/REN	Sample	11		Tec.Rep. 2	ERY	2021-05-13		1	0.0001	0.274	212000	114000000	0.00185965	1.00315	1.04221	0.961528
LA3-FF/REN&ERY&0,0001&	LA3-FF/REN	Sample	12		Tec.Rep. 3	ERY	2021-05-13		1	0.0001	0.274	207000	128000000	0.00161719	0.979495	1.1702	0.836164
LA3-FF/REN&ERY&0,001&	LA3-FF/REN	Sample	1		Tec.Rep. 1	ERY	2021-05-13		2	0.001	0.29	192000	101000000	0.00190099	0.908517	0.923358	0.982903
LA3-FF/REN&ERY&0,001&	LA3-FF/REN	Sample	2		Tec.Rep. 2	ERY	2021-05-13		2	0.001	0.29	207000	100000000	0.00207	0.979495	0.914216	1.07029
LA3-FF/REN&ERY&0,001&	LA3-FF/REN	Sample	3		Tec.Rep. 3	ERY	2021-05-13		2	0.001	0.29	239000	109000000	0.00219266	1.13091	0.996496	1.13371
LA3-FF/REN&ERY&0,001&	LA3-FF/REN	Sample	4		Tec.Rep. 1	ERY	2021-05-13		2	0.001	0.301	188000	100000000	0.00188	0.88959	0.914216	0.97205
LA3-FF/REN&ERY&0,001&	LA3-FF/REN	Sample	5		Tec.Rep. 2	ERY	2021-05-13		2	0.001	0.301	232000	104000000	0.00223077	1.09779	0.950785	1.15341
LA3-FF/REN&ERY&0,001&	LA3-FF/REN	Sample	6		Tec.Rep. 3	ERY	2021-05-13		2	0.001	0.301	245000	110000000	0.00222727	1.15931	1.00564	1.15161
LA3-FF/REN&ERY&0,001&	LA3-FF/REN	Sample	7		Tec.Rep. 1	ERY	2021-05-13		2	0.001	0.281	188000	99400000	0.00189135	0.88959	0.908731	0.977918
LA3-FF/REN&ERY&0,001&	LA3-FF/REN	Sample	8		Tec.Rep. 2	ERY	2021-05-13		2	0.001	0.281	207000	120000000	0.001725	0.979495	1.09706	0.891908
LA3-FF/REN&ERY&0,001&	LA3-FF/REN	Sample	9		Tec.Rep. 3	ERY	2021-05-13		2	0.001	0.281	171000	99500000	0.00171859	0.809148	0.909645	0.888595
LA3-FF/REN&ERY&0,001&	LA3-FF/REN	Sample	10		Tec.Rep. 1	ERY	2021-05-13		2	0.001	0.277	236000	114000000	0.00207018	1.11672	1.04221	1.07038
LA3-FF/REN&ERY&0,001&	LA3-FF/REN	Sample	11		Tec.Rep. 2	ERY	2021-05-13		2	0.001	0.277	256000	121000000	0.0021157	1.21136	1.1062	1.09392
LA3-FF/REN&ERY&0,001&	LA3-FF/REN	Sample	12		Tec.Rep. 3	ERY	2021-05-13		2	0.001	0.277	232000	133000000	0.00174436	1.09779	1.21591	0.901918
LA3-FF/REN&ERY&0,01&	LA3-FF/REN	Sample	1		Tec.Rep. 1	ERY	2021-05-13		3	0.01	0.278	215000	101000000	0.00212871	1.01735	0.923358	1.10065
LA3-FF/REN&ERY&0,01&	LA3-FF/REN	Sample	2		Tec.Rep. 2	ERY	2021-05-13		3	0.01	0.278	229000	103000000	0.0022233	1.0836	0.941643	1.14955
LA3-FF/REN&ERY&0,01&	LA3-FF/REN	Sample	3		Tec.Rep. 3	ERY	2021-05-13		3	0.01	0.278	233000	112000000	0.00208036	1.10252	1.02392	1.07564
LA3-FF/REN&ERY&0,01&	LA3-FF/REN	Sample	4		Tec.Rep. 1	ERY	2021-05-13		3	0.01	0.277	185000	110000000	0.00168182	0.875394	1.00564	0.869581
LA3-FF/REN&ERY&0,01&	LA3-FF/REN	Sample	5		Tec.Rep. 2	ERY	2021-05-13		3	0.01	0.277	203000	97100000	0.00209063	0.960568	0.887704	1.08096
LA3-FF/REN&ERY&0,01&	LA3-FF/REN	Sample	6		Tec.Rep. 3	ERY	2021-05-13		3	0.01	0.277	238000	111000000	0.00214414	1.12618	1.01478	1.10863
LA3-FF/REN&ERY&0,01&	LA3-FF/REN	Sample	7		Tec.Rep. 1	ERY	2021-05-13		3	0.01	0.299	167000	93500000	0.0017861	0.790221	0.854792	0.923498
LA3-FF/REN&ERY&0,01&	LA3-FF/REN	Sample	8		Tec.Rep. 2	ERY	2021-05-13		3	0.01	0.299	226000	121000000	0.00186777	1.0694	1.1062	0.965726
LA3-FF/REN&ERY&0,01&	LA3-FF/REN	Sample	9		Tec.Rep. 3	ERY	2021-05-13		3	0.01	0.299	211000	97600000	0.00216189	0.998423	0.892275	1.1178
LA3-FF/REN&ERY&0,01&	LA3-FF/REN	Sample	10		Tec.Rep. 1	ERY	2021-05-13		3	0.01	0.279	257000	117000000	0.00219658	1.21609	1.06963	1.13574
LA3-FF/REN&ERY&0,01&	LA3-FF/REN	Sample	11		Tec.Rep. 2	ERY	2021-05-13		3	0.01	0.279	247000	123000000	0.00200813	1.16877	1.12449	1.0383
LA3-FF/REN&ERY&0,01&	LA3-FF/REN	Sample	12		Tec.Rep. 3	ERY	2021-05-13		3	0.01	0.279	234000	133000000	0.0017594	1.10726	1.21591	0.909694
LA3-FF/REN&ERY&0,1&	LA3-FF/REN	Sample	1		Tec.Rep. 1	ERY	2021-05-13		4	0.1	0.272	175000	94600000	0.00184989	0.828076	0.864848	0.956484
LA3-FF/REN&ERY&0,1&	LA3-FF/REN	Sample	2		Tec.Rep. 2	ERY	2021-05-13		4	0.1	0.272	226000	103000000	0.00219417	1.0694	0.941643	1.13449
LA3-FF/REN&ERY&0,1&	LA3-FF/REN	Sample	3		Tec.Rep. 3	ERY	2021-05-13		4	0.1	0.272	226000	103000000	0.00219417	1.0694	0.941643	1.13449
LA3-FF/REN&ERY&0,1&	LA3-FF/REN	Sample	4		Tec.Rep. 1	ERY	2021-05-13		4	0.1	0.294	193000	110000000	0.00175455	0.913249	1.00564	0.907184
LA3-FF/REN&ERY&0,1&	LA3-FF/REN	Sample	5		Tec.Rep. 2	ERY	2021-05-13		4	0.1	0.294	201000	96900000	0.0020743	0.951104	0.885875	1.07251
LA3-FF/REN&ERY&0,1&	LA3-FF/REN	Sample	6		Tec.Rep. 3	ERY	2021-05-13		4	0.1	0.294	230000	108000000	0.00212963	1.08833	0.987353	1.10112
LA3-FF/REN&ERY&0,1&	LA3-FF/REN	Sample	7		Tec.Rep. 1	ERY	2021-05-13		4	0.1	0.285	205000	106000000	0.00193396	0.970032	0.969069	0.999951
LA3-FF/REN&ERY&0,1&	LA3-FF/REN	Sample	8		Tec.Rep. 2	ERY	2021-05-13		4	0.1	0.285	228000	128000000	0.00178125	1.07886	1.1702	0.920992
LA3-FF/REN&ERY&0,1&	LA3-FF/REN	Sample	9		Tec.Rep. 3	ERY	2021-05-13		4	0.1	0.285	155000	95500000	0.00162304	0.733438	0.873076	0.839188
LA3-FF/REN&ERY&0,1&	LA3-FF/REN	Sample	10		Tec.Rep. 1	ERY	2021-05-13		4	0.1	0.29	212000	109000000	0.00194495	1.00315	0.996496	1.00563
LA3-FF/REN&ERY&0,1&	LA3-FF/REN	Sample	11		Tec.Rep. 2	ERY	2021-05-13		4	0.1	0.29	210000	115000000	0.00182609	0.993691	1.05135	0.944175
LA3-FF/REN&ERY&0,1&	LA3-FF/REN	Sample	12		Tec.Rep. 3	ERY	2021-05-13		4	0.1	0.29	183000	117000000	0.0015641	0.865931	1.06963	0.808716
LA3-FF/REN&ERY&1&	LA3-FF/REN	Sample	1		Tec.Rep. 1	ERY	2021-05-13		5	1	0.281	192000	98200000	0.00195519	0.908517	0.89776	1.01093
LA3-FF/REN&ERY&1&	LA3-FF/REN	Sample	2		Tec.Rep. 2	ERY	2021-05-13		5	1	0.281	200000	105000000	0.00190476	0.946372	0.959927	0.984853
LA3-FF/REN&ERY&1&	LA3-FF/REN	Sample	3		Tec.Rep. 3	ERY	2021-05-13		5	1	0.281	209000	109000000	0.00191743	0.988959	0.996496	0.991404
LA3-FF/REN&ERY&1&	LA3-FF/REN	Sample	4		Tec.Rep. 1	ERY	2021-05-13		5	1	0.298	188000	117000000	0.00160684	0.88959	1.06963	0.830812
LA3-FF/REN&ERY&1&	LA3-FF/REN	Sample	5		Tec.Rep. 2	ERY	2021-05-13		5	1	0.298	210000	117000000	0.00179487	0.993691	1.06963	0.928035
LA3-FF/REN&ERY&1&	LA3-FF/REN	Sample	6		Tec.Rep. 3	ERY	2021-05-13		5	1	0.298	237000	126000000	0.00188095	1.12145	1.15191	0.972543
LA3-FF/REN&ERY&1&	LA3-FF/REN	Sample	7		Tec.Rep. 1	ERY	2021-05-13		5	1	0.285	194000	112000000	0.00173214	0.917981	1.02392	0.895601
LA3-FF/REN&ERY&1&	LA3-FF/REN	Sample	8		Tec.Rep. 2	ERY	2021-05-13		5	1	0.285	183000	122000000	0.0015	0.865931	1.11534	0.775572
LA3-FF/REN&ERY&1&	LA3-FF/REN	Sample	9		Tec.Rep. 3	ERY	2021-05-13		5	1	0.285	207000	101000000	0.0020495	0.979495	0.923358	1.05969
LA3-FF/REN&ERY&1&	LA3-FF/REN	Sample	10		Tec.Rep. 1	ERY	2021-05-13		5	1	0.285	239000	110000000	0.00217273	1.13091	1.00564	1.1234
LA3-FF/REN&ERY&1&	LA3-FF/REN	Sample	11		Tec.Rep. 2	ERY	2021-05-13		5	1	0.285	236000	123000000	0.0019187	1.11672	1.12449	0.99206
LA3-FF/REN&ERY&1&	LA3-FF/REN	Sample	12		Tec.Rep. 3	ERY	2021-05-13		5	1	0.285	216000	127000000	0.00170079	1.02208	1.16105	0.879389
LA3-FF/REN&ERY&2&	LA3-FF/REN	Sample	1		Tec.Rep. 1	ERY	2021-05-13		6	2	0.282	164000	100000000	0.00164	0.776025	0.914216	0.847959
LA3-FF/REN&ERY&2&	LA3-FF/REN	Sample	2		Tec.Rep. 2	ERY	2021-05-13		6	2	0.282	202000	110000000	0.00183636	0.955836	1.00564	0.949488
LA3-FF/REN&ERY&2&	LA3-FF/REN	Sample	3		Tec.Rep. 3	ERY	2021-05-13		6	2	0.282	201000	114000000	0.00176316	0.951104	1.04221	0.911637
LA3-FF/REN&ERY&2&	LA3-FF/REN	Sample	4		Tec.Rep. 1	ERY	2021-05-13		6	2	0.282	164000	107000000	0.00153271	0.776025	0.978211	0.792485
LA3-FF/REN&ERY&2&	LA3-FF/REN	Sample	5		Tec.Rep. 2	ERY	2021-05-13		6	2	0.282	162000	92200000	0.00175705	0.766562	0.842907	0.908479
LA3-FF/REN&ERY&2&	LA3-FF/REN	Sample	6		Tec.Rep. 3	ERY	2021-05-13		6	2	0.282	203000	107000000	0.0018972	0.960568	0.978211	0.980942
LA3-FF/REN&ERY&2&	LA3-FF/REN	Sample	7		Tec.Rep. 1	ERY	2021-05-13		6	2	0.266	170000	97400000	0.00174538	0.804416	0.890446	0.902445
LA3-FF/REN&ERY&2&	LA3-FF/REN	Sample	8		Tec.Rep. 2	ERY	2021-05-13		6	2	0.266	193000	121000000	0.00159504	0.913249	1.1062	0.824713
LA3-FF/REN&ERY&2&	LA3-FF/REN	Sample	9		Tec.Rep. 3	ERY	2021-05-13		6	2	0.266	167000	100000000	0.00167	0.790221	0.914216	0.86347
LA3-FF/REN&ERY&2&	LA3-FF/REN	Sample	10		Tec.Rep. 1	ERY	2021-05-13		6	2	0.283	213000	119000000	0.00178992	1.00789	1.08792	0.925473
LA3-FF/REN&ERY&2&	LA3-FF/REN	Sample	11		Tec.Rep. 2	ERY	2021-05-13		6	2	0.283	209000	131000000	0.00159542	0.988959	1.19762	0.824909
LA3-FF/REN&ERY&2&	LA3-FF/REN	Sample	12		Tec.Rep. 3	ERY	2021-05-13		6	2	0.283	181000	123000000	0.00147154	0.856467	1.12449	0.760859
LA3-FF/REN&ERY&4&	LA3-FF/REN	Sample	1		Tec.Rep. 1	ERY	2021-05-13		7	4	0.255	175000	99200000	0.00176411	0.828076	0.906902	0.912131
LA3-FF/REN&ERY&4&	LA3-FF/REN	Sample	2		Tec.Rep. 2	ERY	2021-05-13		7	4	0.255	192000	105000000	0.00182857	0.908517	0.959927	0.945459
LA3-FF/REN&ERY&4&	LA3-FF/REN	Sample	3		Tec.Rep. 3	ERY	2021-05-13		7	4	0.255	194000	112000000	0.00173214	0.917981	1.02392	0.895601
LA3-FF/REN&ERY&4&	LA3-FF/REN	Sample	4		Tec.Rep. 1	ERY	2021-05-13		7	4	0.25	154000	109000000	0.00141284	0.728707	0.996496	0.730508
LA3-FF/REN&ERY&4&	LA3-FF/REN	Sample	5		Tec.Rep. 2	ERY	2021-05-13		7	4	0.25	155000	99100000	0.00156408	0.733438	0.905988	0.808703
LA3-FF/REN&ERY&4&	LA3-FF/REN	Sample	6		Tec.Rep. 3	ERY	2021-05-13		7	4	0.25	195000	105000000	0.00185714	0.922713	0.959927	0.960232
LA3-FF/REN&ERY&4&	LA3-FF/REN	Sample	7		Tec.Rep. 1	ERY	2021-05-13		7	4	0.27	202000	111000000	0.00181982	0.955836	1.01478	0.940934
LA3-FF/REN&ERY&4&	LA3-FF/REN	Sample	8		Tec.Rep. 2	ERY	2021-05-13		7	4	0.27	190000	123000000	0.00154472	0.899054	1.12449	0.798692
LA3-FF/REN&ERY&4&	LA3-FF/REN	Sample	9		Tec.Rep. 3	ERY	2021-05-13		7	4	0.27	224000	109000000	0.00205505	1.05994	0.996496	1.06256
LA3-FF/REN&ERY&4&	LA3-FF/REN	Sample	10		Tec.Rep. 1	ERY	2021-05-13		7	4	0.276	225000	113000000	0.00199115	1.06467	1.03306	1.02952
LA3-FF/REN&ERY&4&	LA3-FF/REN	Sample	11		Tec.Rep. 2	ERY	2021-05-13		7	4	0.276	233000	129000000	0.0018062	1.10252	1.17934	0.933893
LA3-FF/REN&ERY&4&	LA3-FF/REN	Sample	12		Tec.Rep. 3	ERY	2021-05-13		7	4	0.276	200000	135000000	0.00148148	0.946372	1.23419	0.765997
LA3-PTC-FF/REN&ERY&0&	LA3-PTC-FF/REN	Control	1		Tec.Rep. 1	ERY	2021-05-13		0	0	0.332	2250	101000000	2.22772e-05	0.96266	0.881606	1.08654
LA3-PTC-FF/REN&ERY&0&	LA3-PTC-FF/REN	Control	2		Tec.Rep. 2	ERY	2021-05-13		0	0	0.332	2070	109000000	1.89908e-05	0.885648	0.951436	0.926251
LA3-PTC-FF/REN&ERY&0&	LA3-PTC-FF/REN	Control	3		Tec.Rep. 3	ERY	2021-05-13		0	0	0.332	2240	101000000	2.21782e-05	0.958382	0.881606	1.08171
LA3-PTC-FF/REN&ERY&0&	LA3-PTC-FF/REN	Control	4		Tec.Rep. 1	ERY	2021-05-13		0	0	0.349	2230	108000000	2.06481e-05	0.954103	0.942708	1.00708
LA3-PTC-FF/REN&ERY&0&	LA3-PTC-FF/REN	Control	5		Tec.Rep. 2	ERY	2021-05-13		0	0	0.349	2220	97200000	2.28395e-05	0.949825	0.848437	1.11397
LA3-PTC-FF/REN&ERY&0&	LA3-PTC-FF/REN	Control	6		Tec.Rep. 3	ERY	2021-05-13		0	0	0.349	2370	117000000	2.02564e-05	1.014	1.02127	0.987978
LA3-PTC-FF/REN&ERY&0&	LA3-PTC-FF/REN	Control	7		Tec.Rep. 1	ERY	2021-05-13		0	0	0.33	2160	112000000	1.92857e-05	0.924154	0.977623	0.940634
LA3-PTC-FF/REN&ERY&0&	LA3-PTC-FF/REN	Control	8		Tec.Rep. 2	ERY	2021-05-13		0	0	0.33	2610	138000000	1.8913e-05	1.11669	1.20457	0.922457
LA3-PTC-FF/REN&ERY&0&	LA3-PTC-FF/REN	Control	9		Tec.Rep. 3	ERY	2021-05-13		0	0	0.33	2490	125000000	1.992e-05	1.06534	1.0911	0.97157
LA3-PTC-FF/REN&ERY&0&	LA3-PTC-FF/REN	Control	10		Tec.Rep. 1	ERY	2021-05-13		0	0	0.311	2410	121000000	1.99174e-05	1.03112	1.05618	0.971441
LA3-PTC-FF/REN&ERY&0&	LA3-PTC-FF/REN	Control	11		Tec.Rep. 2	ERY	2021-05-13		0	0	0.311	2660	131000000	2.03053e-05	1.13808	1.14347	0.990365
LA3-PTC-FF/REN&ERY&0&X	LA3-PTC-FF/REN	Control	12		Tec.Rep. 3	ERY	2021-05-13		0	0	0.311	3160	149000000	2.12081e-05	1.352	1.30059	1.03439	X
LA3-PTC-FF/REN&ERY&0,0001&	LA3-PTC-FF/REN	Sample	1		Tec.Rep. 1	ERY	2021-05-13		1	0.0001	0.332	2680	108000000	2.48148e-05	1.14664	0.942708	1.21031
LA3-PTC-FF/REN&ERY&0,0001&	LA3-PTC-FF/REN	Sample	2		Tec.Rep. 2	ERY	2021-05-13		1	0.0001	0.332	2710	118000000	2.29661e-05	1.15947	1.03	1.12014
LA3-PTC-FF/REN&ERY&0,0001&	LA3-PTC-FF/REN	Sample	3		Tec.Rep. 3	ERY	2021-05-13		1	0.0001	0.332	2860	119000000	2.40336e-05	1.22365	1.03872	1.17221
LA3-PTC-FF/REN&ERY&0,0001&	LA3-PTC-FF/REN	Sample	4		Tec.Rep. 1	ERY	2021-05-13		1	0.0001	0.336	2390	119000000	2.0084e-05	1.02256	1.03872	0.979571
LA3-PTC-FF/REN&ERY&0,0001&	LA3-PTC-FF/REN	Sample	5		Tec.Rep. 2	ERY	2021-05-13		1	0.0001	0.336	2690	119000000	2.2605e-05	1.15091	1.03872	1.10253
LA3-PTC-FF/REN&ERY&0,0001&	LA3-PTC-FF/REN	Sample	6		Tec.Rep. 3	ERY	2021-05-13		1	0.0001	0.336	2860	124000000	2.30645e-05	1.22365	1.08237	1.12494
LA3-PTC-FF/REN&ERY&0,0001&	LA3-PTC-FF/REN	Sample	7		Tec.Rep. 1	ERY	2021-05-13		1	0.0001	0.313	2910	121000000	2.40496e-05	1.24504	1.05618	1.17299
LA3-PTC-FF/REN&ERY&0,0001&	LA3-PTC-FF/REN	Sample	8		Tec.Rep. 2	ERY	2021-05-13		1	0.0001	0.313	3020	138000000	2.18841e-05	1.2921	1.20457	1.06736
LA3-PTC-FF/REN&ERY&0,0001&	LA3-PTC-FF/REN	Sample	9		Tec.Rep. 3	ERY	2021-05-13		1	0.0001	0.313	2830	121000000	2.33884e-05	1.21081	1.05618	1.14074
LA3-PTC-FF/REN&ERY&0,0001&	LA3-PTC-FF/REN	Sample	10		Tec.Rep. 1	ERY	2021-05-13		1	0.0001	0.306	2760	117000000	2.35897e-05	1.18086	1.02127	1.15056
LA3-PTC-FF/REN&ERY&0,0001&	LA3-PTC-FF/REN	Sample	11		Tec.Rep. 2	ERY	2021-05-13		1	0.0001	0.306	3170	140000000	2.26429e-05	1.35628	1.22203	1.10437
LA3-PTC-FF/REN&ERY&0,0001&	LA3-PTC-FF/REN	Sample	12		Tec.Rep. 3	ERY	2021-05-13		1	0.0001	0.306	3080	135000000	2.28148e-05	1.31778	1.17838	1.11276
LA3-PTC-FF/REN&ERY&0,001&	LA3-PTC-FF/REN	Sample	1		Tec.Rep. 1	ERY	2021-05-13		2	0.001	0.339	2620	115000000	2.27826e-05	1.12096	1.00381	1.11119
LA3-PTC-FF/REN&ERY&0,001&	LA3-PTC-FF/REN	Sample	2		Tec.Rep. 2	ERY	2021-05-13		2	0.001	0.339	2890	121000000	2.38843e-05	1.23648	1.05618	1.16492
LA3-PTC-FF/REN&ERY&0,001&	LA3-PTC-FF/REN	Sample	3		Tec.Rep. 3	ERY	2021-05-13		2	0.001	0.339	2830	118000000	2.39831e-05	1.21081	1.03	1.16974
LA3-PTC-FF/REN&ERY&0,001&	LA3-PTC-FF/REN	Sample	4		Tec.Rep. 1	ERY	2021-05-13		2	0.001	0.35	2780	123000000	2.26016e-05	1.18942	1.07364	1.10236
LA3-PTC-FF/REN&ERY&0,001&	LA3-PTC-FF/REN	Sample	5		Tec.Rep. 2	ERY	2021-05-13		2	0.001	0.35	3030	113000000	2.68142e-05	1.29638	0.986351	1.30782
LA3-PTC-FF/REN&ERY&0,001&	LA3-PTC-FF/REN	Sample	6		Tec.Rep. 3	ERY	2021-05-13		2	0.001	0.35	3620	122000000	2.96721e-05	1.54881	1.06491	1.44722
LA3-PTC-FF/REN&ERY&0,001&	LA3-PTC-FF/REN	Sample	7		Tec.Rep. 1	ERY	2021-05-13		2	0.001	0.33	3130	118000000	2.65254e-05	1.33917	1.03	1.29374
LA3-PTC-FF/REN&ERY&0,001&	LA3-PTC-FF/REN	Sample	8		Tec.Rep. 2	ERY	2021-05-13		2	0.001	0.33	3000	128000000	2.34375e-05	1.28355	1.11728	1.14313
LA3-PTC-FF/REN&ERY&0,001&	LA3-PTC-FF/REN	Sample	9		Tec.Rep. 3	ERY	2021-05-13		2	0.001	0.33	2870	116000000	2.47414e-05	1.22793	1.01254	1.20673
LA3-PTC-FF/REN&ERY&0,001&	LA3-PTC-FF/REN	Sample	10		Tec.Rep. 1	ERY	2021-05-13		2	0.001	0.325	3100	125000000	2.48e-05	1.32633	1.0911	1.20959
LA3-PTC-FF/REN&ERY&0,001&	LA3-PTC-FF/REN	Sample	11		Tec.Rep. 2	ERY	2021-05-13		2	0.001	0.325	3350	131000000	2.55725e-05	1.43329	1.14347	1.24726
LA3-PTC-FF/REN&ERY&0,001&	LA3-PTC-FF/REN	Sample	12		Tec.Rep. 3	ERY	2021-05-13		2	0.001	0.325	3330	133000000	2.50376e-05	1.42474	1.16093	1.22117
LA3-PTC-FF/REN&ERY&0,01&X	LA3-PTC-FF/REN	Sample	1		Tec.Rep. 1	ERY	2021-05-13		3	0.01	0.338	3830	113000000	3.38938e-05	1.63866	0.986351	1.65312	X
LA3-PTC-FF/REN&ERY&0,01&	LA3-PTC-FF/REN	Sample	2		Tec.Rep. 2	ERY	2021-05-13		3	0.01	0.338	3280	119000000	2.7563e-05	1.40335	1.03872	1.34435
LA3-PTC-FF/REN&ERY&0,01&	LA3-PTC-FF/REN	Sample	3		Tec.Rep. 3	ERY	2021-05-13		3	0.01	0.338	3170	121000000	2.61983e-05	1.35628	1.05618	1.27779
LA3-PTC-FF/REN&ERY&0,01&	LA3-PTC-FF/REN	Sample	4		Tec.Rep. 1	ERY	2021-05-13		3	0.01	0.337	3250	125000000	2.6e-05	1.39051	1.0911	1.26811
LA3-PTC-FF/REN&ERY&0,01&	LA3-PTC-FF/REN	Sample	5		Tec.Rep. 2	ERY	2021-05-13		3	0.01	0.337	3210	116000000	2.76724e-05	1.3734	1.01254	1.34968
LA3-PTC-FF/REN&ERY&0,01&	LA3-PTC-FF/REN	Sample	6		Tec.Rep. 3	ERY	2021-05-13		3	0.01	0.337	3330	116000000	2.87069e-05	1.42474	1.01254	1.40014
LA3-PTC-FF/REN&ERY&0,01&	LA3-PTC-FF/REN	Sample	7		Tec.Rep. 1	ERY	2021-05-13		3	0.01	0.322	3150	121000000	2.60331e-05	1.34772	1.05618	1.26973
LA3-PTC-FF/REN&ERY&0,01&	LA3-PTC-FF/REN	Sample	8		Tec.Rep. 2	ERY	2021-05-13		3	0.01	0.322	3330	132000000	2.52273e-05	1.42474	1.1522	1.23043
LA3-PTC-FF/REN&ERY&0,01&	LA3-PTC-FF/REN	Sample	9		Tec.Rep. 3	ERY	2021-05-13		3	0.01	0.322	3430	111000000	3.09009e-05	1.46752	0.968894	1.50715
LA3-PTC-FF/REN&ERY&0,01&	LA3-PTC-FF/REN	Sample	10		Tec.Rep. 1	ERY	2021-05-13		3	0.01	0.298	3330	114000000	2.92105e-05	1.42474	0.99508	1.4247
LA3-PTC-FF/REN&ERY&0,01&	LA3-PTC-FF/REN	Sample	11		Tec.Rep. 2	ERY	2021-05-13		3	0.01	0.298	3390	127000000	2.66929e-05	1.45041	1.10855	1.30191
LA3-PTC-FF/REN&ERY&0,01&	LA3-PTC-FF/REN	Sample	12		Tec.Rep. 3	ERY	2021-05-13		3	0.01	0.298	3530	131000000	2.69466e-05	1.51031	1.14347	1.31428
LA3-PTC-FF/REN&ERY&0,1&	LA3-PTC-FF/REN	Sample	1		Tec.Rep. 1	ERY	2021-05-13		4	0.1	0.327	3020	110000000	2.74545e-05	1.2921	0.960165	1.33906
LA3-PTC-FF/REN&ERY&0,1&	LA3-PTC-FF/REN	Sample	2		Tec.Rep. 2	ERY	2021-05-13		4	0.1	0.327	3310	116000000	2.85345e-05	1.41618	1.01254	1.39173
LA3-PTC-FF/REN&ERY&0,1&X	LA3-PTC-FF/REN	Sample	3		Tec.Rep. 3	ERY	2021-05-13		4	0.1	0.327	6080	114000000	5.33333e-05	2.60132	0.99508	2.60126	X
LA3-PTC-FF/REN&ERY&0,1&	LA3-PTC-FF/REN	Sample	4		Tec.Rep. 1	ERY	2021-05-13		4	0.1	0.329	3050	120000000	2.54167e-05	1.30494	1.04745	1.23966
LA3-PTC-FF/REN&ERY&0,1&	LA3-PTC-FF/REN	Sample	5		Tec.Rep. 2	ERY	2021-05-13		4	0.1	0.329	3330	113000000	2.9469e-05	1.42474	0.986351	1.43731
LA3-PTC-FF/REN&ERY&0,1&	LA3-PTC-FF/REN	Sample	6		Tec.Rep. 3	ERY	2021-05-13		4	0.1	0.329	3410	119000000	2.86555e-05	1.45897	1.03872	1.39763
LA3-PTC-FF/REN&ERY&0,1&	LA3-PTC-FF/REN	Sample	7		Tec.Rep. 1	ERY	2021-05-13		4	0.1	0.31	3160	118000000	2.67797e-05	1.352	1.03	1.30614
LA3-PTC-FF/REN&ERY&0,1&	LA3-PTC-FF/REN	Sample	8		Tec.Rep. 2	ERY	2021-05-13		4	0.1	0.31	3380	129000000	2.62016e-05	1.44613	1.12601	1.27794
LA3-PTC-FF/REN&ERY&0,1&	LA3-PTC-FF/REN	Sample	9		Tec.Rep. 3	ERY	2021-05-13		4	0.1	0.31	3710	111000000	3.34234e-05	1.58732	0.968894	1.63018
LA3-PTC-FF/REN&ERY&0,1&	LA3-PTC-FF/REN	Sample	10		Tec.Rep. 1	ERY	2021-05-13		4	0.1	0.313	3720	118000000	3.15254e-05	1.5916	1.03	1.53761
LA3-PTC-FF/REN&ERY&0,1&X	LA3-PTC-FF/REN	Sample	11		Tec.Rep. 2	ERY	2021-05-13		4	0.1	0.313	4810	141000000	3.41135e-05	2.05795	1.23076	1.66384	X
LA3-PTC-FF/REN&ERY&0,1&	LA3-PTC-FF/REN	Sample	12		Tec.Rep. 3	ERY	2021-05-13		4	0.1	0.313	4090	132000000	3.09848e-05	1.7499	1.1522	1.51124
LA3-PTC-FF/REN&ERY&1&	LA3-PTC-FF/REN	Sample	1		Tec.Rep. 1	ERY	2021-05-13		5	1	0.329	3330	112000000	2.97321e-05	1.42474	0.977623	1.45014
LA3-PTC-FF/REN&ERY&1&	LA3-PTC-FF/REN	Sample	2		Tec.Rep. 2	ERY	2021-05-13		5	1	0.329	3470	122000000	2.84426e-05	1.48464	1.06491	1.38725
LA3-PTC-FF/REN&ERY&1&	LA3-PTC-FF/REN	Sample	3		Tec.Rep. 3	ERY	2021-05-13		5	1	0.329	3430	120000000	2.85833e-05	1.46752	1.04745	1.39411
LA3-PTC-FF/REN&ERY&1&	LA3-PTC-FF/REN	Sample	4		Tec.Rep. 1	ERY	2021-05-13		5	1	0.327	3720	126000000	2.95238e-05	1.5916	1.09983	1.43998
LA3-PTC-FF/REN&ERY&1&	LA3-PTC-FF/REN	Sample	5		Tec.Rep. 2	ERY	2021-05-13		5	1	0.327	3500	113000000	3.09735e-05	1.49747	0.986351	1.51069
LA3-PTC-FF/REN&ERY&1&	LA3-PTC-FF/REN	Sample	6		Tec.Rep. 3	ERY	2021-05-13		5	1	0.327	3840	122000000	3.14754e-05	1.64294	1.06491	1.53517
LA3-PTC-FF/REN&ERY&1&	LA3-PTC-FF/REN	Sample	7		Tec.Rep. 1	ERY	2021-05-13		5	1	0.322	3230	115000000	2.8087e-05	1.38195	1.00381	1.3699
LA3-PTC-FF/REN&ERY&1&	LA3-PTC-FF/REN	Sample	8		Tec.Rep. 2	ERY	2021-05-13		5	1	0.322	3990	129000000	3.09302e-05	1.70712	1.12601	1.50858
LA3-PTC-FF/REN&ERY&1&	LA3-PTC-FF/REN	Sample	9		Tec.Rep. 3	ERY	2021-05-13		5	1	0.322	3650	117000000	3.11966e-05	1.56165	1.02127	1.52157
LA3-PTC-FF/REN&ERY&1&X	LA3-PTC-FF/REN	Sample	10		Tec.Rep. 1	ERY	2021-05-13		5	1	0.312	4730	119000000	3.97479e-05	2.02373	1.03872	1.93865	X
LA3-PTC-FF/REN&ERY&1&	LA3-PTC-FF/REN	Sample	11		Tec.Rep. 2	ERY	2021-05-13		5	1	0.312	4160	134000000	3.10448e-05	1.77985	1.16966	1.51417
LA3-PTC-FF/REN&ERY&1&	LA3-PTC-FF/REN	Sample	12		Tec.Rep. 3	ERY	2021-05-13		5	1	0.312	4020	141000000	2.85106e-05	1.71995	1.23076	1.39057
LA3-PTC-FF/REN&ERY&2&	LA3-PTC-FF/REN	Sample	1		Tec.Rep. 1	ERY	2021-05-13		6	2	0.33	3790	120000000	3.15833e-05	1.62155	1.04745	1.54043
LA3-PTC-FF/REN&ERY&2&	LA3-PTC-FF/REN	Sample	2		Tec.Rep. 2	ERY	2021-05-13		6	2	0.33	4200	127000000	3.30709e-05	1.79697	1.10855	1.61299
LA3-PTC-FF/REN&ERY&2&	LA3-PTC-FF/REN	Sample	3		Tec.Rep. 3	ERY	2021-05-13		6	2	0.33	4110	129000000	3.18605e-05	1.75846	1.12601	1.55395
LA3-PTC-FF/REN&ERY&2&	LA3-PTC-FF/REN	Sample	4		Tec.Rep. 1	ERY	2021-05-13		6	2	0.329	3950	137000000	2.88321e-05	1.69	1.19584	1.40625
LA3-PTC-FF/REN&ERY&2&	LA3-PTC-FF/REN	Sample	5		Tec.Rep. 2	ERY	2021-05-13		6	2	0.329	4510	104000000	4.33654e-05	1.9296	0.907792	2.11509
LA3-PTC-FF/REN&ERY&2&	LA3-PTC-FF/REN	Sample	6		Tec.Rep. 3	ERY	2021-05-13		6	2	0.329	4530	116000000	3.90517e-05	1.93816	1.01254	1.90469
LA3-PTC-FF/REN&ERY&2&	LA3-PTC-FF/REN	Sample	7		Tec.Rep. 1	ERY	2021-05-13		6	2	0.304	4560	119000000	3.83193e-05	1.95099	1.03872	1.86897
LA3-PTC-FF/REN&ERY&2&	LA3-PTC-FF/REN	Sample	8		Tec.Rep. 2	ERY	2021-05-13		6	2	0.304	4490	143000000	3.13986e-05	1.92104	1.24821	1.53142
LA3-PTC-FF/REN&ERY&2&	LA3-PTC-FF/REN	Sample	9		Tec.Rep. 3	ERY	2021-05-13		6	2	0.304	3920	111000000	3.53153e-05	1.67717	0.968894	1.72246
LA3-PTC-FF/REN&ERY&2&	LA3-PTC-FF/REN	Sample	10		Tec.Rep. 1	ERY	2021-05-13		6	2	0.303	3430	106000000	3.23585e-05	1.46752	0.92525	1.57824
LA3-PTC-FF/REN&ERY&2&	LA3-PTC-FF/REN	Sample	11		Tec.Rep. 2	ERY	2021-05-13		6	2	0.303	4200	130000000	3.23077e-05	1.79697	1.13474	1.57576
LA3-PTC-FF/REN&ERY&2&	LA3-PTC-FF/REN	Sample	12		Tec.Rep. 3	ERY	2021-05-13		6	2	0.303	4100	136000000	3.01471e-05	1.75418	1.18711	1.47038
LA3-PTC-FF/REN&ERY&4&X	LA3-PTC-FF/REN	Sample	1		Tec.Rep. 1	ERY	2021-05-13		7	4	0.263	4540	110000000	4.12727e-05	1.94243	0.960165	2.01302	X
LA3-PTC-FF/REN&ERY&4&	LA3-PTC-FF/REN	Sample	2		Tec.Rep. 2	ERY	2021-05-13		7	4	0.263	3790	124000000	3.05645e-05	1.62155	1.08237	1.49074
LA3-PTC-FF/REN&ERY&4&	LA3-PTC-FF/REN	Sample	3		Tec.Rep. 3	ERY	2021-05-13		7	4	0.263	3740	125000000	2.992e-05	1.60016	1.0911	1.45931
LA3-PTC-FF/REN&ERY&4&	LA3-PTC-FF/REN	Sample	4		Tec.Rep. 1	ERY	2021-05-13		7	4	0.267	3900	139000000	2.80576e-05	1.66861	1.2133	1.36847
LA3-PTC-FF/REN&ERY&4&	LA3-PTC-FF/REN	Sample	5		Tec.Rep. 2	ERY	2021-05-13		7	4	0.267	3620	105000000	3.44762e-05	1.54881	0.916521	1.68153
LA3-PTC-FF/REN&ERY&4&X	LA3-PTC-FF/REN	Sample	6		Tec.Rep. 3	ERY	2021-05-13		7	4	0.267	6130	120000000	5.10833e-05	2.62271	1.04745	2.49152	X
LA3-PTC-FF/REN&ERY&4&	LA3-PTC-FF/REN	Sample	7		Tec.Rep. 1	ERY	2021-05-13		7	4	0.292	4010	114000000	3.51754e-05	1.71567	0.99508	1.71563
LA3-PTC-FF/REN&ERY&4&	LA3-PTC-FF/REN	Sample	8		Tec.Rep. 2	ERY	2021-05-13		7	4	0.292	4060	130000000	3.12308e-05	1.73707	1.13474	1.52324
LA3-PTC-FF/REN&ERY&4&	LA3-PTC-FF/REN	Sample	9		Tec.Rep. 3	ERY	2021-05-13		7	4	0.292	3360	106000000	3.16981e-05	1.43757	0.92525	1.54603
LA3-PTC-FF/REN&ERY&4&	LA3-PTC-FF/REN	Sample	10		Tec.Rep. 1	ERY	2021-05-13		7	4	0.287	3410	111000000	3.07207e-05	1.45897	0.968894	1.49836
LA3-PTC-FF/REN&ERY&4&	LA3-PTC-FF/REN	Sample	11		Tec.Rep. 2	ERY	2021-05-13		7	4	0.287	3720	130000000	2.86154e-05	1.5916	1.13474	1.39568
LA3-PTC-FF/REN&ERY&4&	LA3-PTC-FF/REN	Sample	12		Tec.Rep. 3	ERY	2021-05-13		7	4	0.287	3870	133000000	2.90977e-05	1.65578	1.16093	1.4192
LA3-PTC-FF/REN&ART/ATZ&0 / 0&	LA3-PTC-FF/REN	Control	1		Tec.Rep. 1	ART/ATZ	2021-05-13		0	0 / 0	0.38	838	78500000	1.06752e-05	0.822889	0.859204	0.959153
LA3-PTC-FF/REN&ART/ATZ&0 / 0&	LA3-PTC-FF/REN	Control	2		Tec.Rep. 2	ART/ATZ	2021-05-13		0	0 / 0	0.38	961	88700000	1.08343e-05	0.943671	0.970846	0.973449
LA3-PTC-FF/REN&ART/ATZ&0 / 0&	LA3-PTC-FF/REN	Control	3		Tec.Rep. 3	ART/ATZ	2021-05-13		0	0 / 0	0.38	1040	94300000	1.10286e-05	1.02125	1.03214	0.990912
LA3-PTC-FF/REN&ART/ATZ&0 / 0&	LA3-PTC-FF/REN	Control	4		Tec.Rep. 1	ART/ATZ	2021-05-13		0	0 / 0	0.37	1020	98000000	1.04082e-05	1.00161	1.07264	0.935164
LA3-PTC-FF/REN&ART/ATZ&0 / 0&	LA3-PTC-FF/REN	Control	5		Tec.Rep. 2	ART/ATZ	2021-05-13		0	0 / 0	0.37	794	70600000	1.12465e-05	0.779682	0.772736	1.01048
LA3-PTC-FF/REN&ART/ATZ&0 / 0&	LA3-PTC-FF/REN	Control	6		Tec.Rep. 3	ART/ATZ	2021-05-13		0	0 / 0	0.37	967	83600000	1.1567e-05	0.949563	0.915025	1.03928
LA3-PTC-FF/REN&ART/ATZ&0 / 0&	LA3-PTC-FF/REN	Control	7		Tec.Rep. 1	ART/ATZ	2021-05-13		0	0 / 0	0.36	1150	94500000	1.21693e-05	1.12926	1.03433	1.0934
LA3-PTC-FF/REN&ART/ATZ&0 / 0&	LA3-PTC-FF/REN	Control	8		Tec.Rep. 2	ART/ATZ	2021-05-13		0	0 / 0	0.36	1180	107000000	1.1028e-05	1.15872	1.17114	0.990859
LA3-PTC-FF/REN&ART/ATZ&0 / 0&	LA3-PTC-FF/REN	Control	9		Tec.Rep. 3	ART/ATZ	2021-05-13		0	0 / 0	0.36	892	88700000	1.00564e-05	0.875915	0.970846	0.903555
LA3-PTC-FF/REN&ART/ATZ&0 / 0&	LA3-PTC-FF/REN	Control	10		Tec.Rep. 1	ART/ATZ	2021-05-13		0	0 / 0	0.36	1060	94100000	1.12646e-05	1.04089	1.02995	1.01211
LA3-PTC-FF/REN&ART/ATZ&0 / 0&	LA3-PTC-FF/REN	Control	11		Tec.Rep. 2	ART/ATZ	2021-05-13		0	0 / 0	0.36	1300	107000000	1.21495e-05	1.27656	1.17114	1.09162
LA3-PTC-FF/REN&ART/ATZ&0 / 0&X	LA3-PTC-FF/REN	Control	12		Tec.Rep. 3	ART/ATZ	2021-05-13		0	0 / 0	0.36	22000	120000000	0.000183333	21.6033	1.31343	16.4723	X	Operational Error
LA3-PTC-FF/REN&ART/ATZ&0,02 / 12&	LA3-PTC-FF/REN	Sample	1		Tec.Rep. 1	ART/ATZ	2021-05-13		1	0,02 / 12	0.34	1080	78100000	1.38284e-05	1.06052	0.854826	1.24247
LA3-PTC-FF/REN&ART/ATZ&0,02 / 12&	LA3-PTC-FF/REN	Sample	2		Tec.Rep. 2	ART/ATZ	2021-05-13		1	0,02 / 12	0.34	1230	91100000	1.35016e-05	1.20782	0.997114	1.21311
LA3-PTC-FF/REN&ART/ATZ&0,02 / 12&	LA3-PTC-FF/REN	Sample	3		Tec.Rep. 3	ART/ATZ	2021-05-13		1	0,02 / 12	0.34	1580	99900000	1.58158e-05	1.55151	1.09343	1.42104
LA3-PTC-FF/REN&ART/ATZ&0,02 / 12&	LA3-PTC-FF/REN	Sample	4		Tec.Rep. 1	ART/ATZ	2021-05-13		1	0,02 / 12	0.36	1110	97600000	1.1373e-05	1.08998	1.06826	1.02185
LA3-PTC-FF/REN&ART/ATZ&0,02 / 12&	LA3-PTC-FF/REN	Sample	5		Tec.Rep. 2	ART/ATZ	2021-05-13		1	0,02 / 12	0.36	801	73800000	1.08537e-05	0.786556	0.807761	0.975191
LA3-PTC-FF/REN&ART/ATZ&0,02 / 12&	LA3-PTC-FF/REN	Sample	6		Tec.Rep. 3	ART/ATZ	2021-05-13		1	0,02 / 12	0.36	1150	95800000	1.20042e-05	1.12926	1.04856	1.07856
LA3-PTC-FF/REN&ART/ATZ&0,02 / 12&	LA3-PTC-FF/REN	Sample	7		Tec.Rep. 1	ART/ATZ	2021-05-13		1	0,02 / 12	0.34	1300	90300000	1.43965e-05	1.27656	0.988358	1.29351
LA3-PTC-FF/REN&ART/ATZ&0,02 / 12&	LA3-PTC-FF/REN	Sample	8		Tec.Rep. 2	ART/ATZ	2021-05-13		1	0,02 / 12	0.34	1330	104000000	1.27885e-05	1.30602	1.13831	1.14903
LA3-PTC-FF/REN&ART/ATZ&0,02 / 12&	LA3-PTC-FF/REN	Sample	9		Tec.Rep. 3	ART/ATZ	2021-05-13		1	0,02 / 12	0.34	1160	86000000	1.34884e-05	1.13908	0.941294	1.21192
LA3-PTC-FF/REN&ART/ATZ&0,02 / 12&	LA3-PTC-FF/REN	Sample	10		Tec.Rep. 1	ART/ATZ	2021-05-13		1	0,02 / 12	0.35	1160	97100000	1.19464e-05	1.13908	1.06279	1.07338
LA3-PTC-FF/REN&ART/ATZ&0,02 / 12&	LA3-PTC-FF/REN	Sample	11		Tec.Rep. 2	ART/ATZ	2021-05-13		1	0,02 / 12	0.35	1320	104000000	1.26923e-05	1.2962	1.13831	1.14039
LA3-PTC-FF/REN&ART/ATZ&0,02 / 12&X	LA3-PTC-FF/REN	Sample	12		Tec.Rep. 3	ART/ATZ	2021-05-13		1	0,02 / 12	0.35	22100	118000000	0.000187288	21.7015	1.29154	16.8277	X	Operational Error
LA3-PTC-FF/REN&ART/ATZ&0,04 / 25&X	LA3-PTC-FF/REN	Sample	1		Tec.Rep. 1	ART/ATZ	2021-05-13		2	0,04 / 25	0.37	1720	85500000	2.0117e-05	1.68898	0.935821	1.80749	X
LA3-PTC-FF/REN&ART/ATZ&0,04 / 25&	LA3-PTC-FF/REN	Sample	2		Tec.Rep. 2	ART/ATZ	2021-05-13		2	0,04 / 25	0.37	1580	101000000	1.56436e-05	1.55151	1.10547	1.40556
LA3-PTC-FF/REN&ART/ATZ&0,04 / 25&	LA3-PTC-FF/REN	Sample	3		Tec.Rep. 3	ART/ATZ	2021-05-13		2	0,04 / 25	0.37	1590	108000000	1.47222e-05	1.56133	1.18209	1.32278
LA3-PTC-FF/REN&ART/ATZ&0,04 / 25&X	LA3-PTC-FF/REN	Sample	4		Tec.Rep. 1	ART/ATZ	2021-05-13		2	0,04 / 25	0.35	2700	107000000	2.52336e-05	2.65131	1.17114	2.26722	X
LA3-PTC-FF/REN&ART/ATZ&0,04 / 25&	LA3-PTC-FF/REN	Sample	5		Tec.Rep. 2	ART/ATZ	2021-05-13		2	0,04 / 25	0.35	1000	78900000	1.26743e-05	0.981968	0.863582	1.13877
LA3-PTC-FF/REN&ART/ATZ&0,04 / 25&	LA3-PTC-FF/REN	Sample	6		Tec.Rep. 3	ART/ATZ	2021-05-13		2	0,04 / 25	0.35	1160	95700000	1.21212e-05	1.13908	1.04746	1.08908
LA3-PTC-FF/REN&ART/ATZ&0,04 / 25&	LA3-PTC-FF/REN	Sample	7		Tec.Rep. 1	ART/ATZ	2021-05-13		2	0,04 / 25	0.34	1160	94800000	1.22363e-05	1.13908	1.03761	1.09942
LA3-PTC-FF/REN&ART/ATZ&0,04 / 25&	LA3-PTC-FF/REN	Sample	8		Tec.Rep. 2	ART/ATZ	2021-05-13		2	0,04 / 25	0.34	1270	108000000	1.17593e-05	1.2471	1.18209	1.05656
LA3-PTC-FF/REN&ART/ATZ&0,04 / 25&	LA3-PTC-FF/REN	Sample	9		Tec.Rep. 3	ART/ATZ	2021-05-13		2	0,04 / 25	0.34	888	75700000	1.17305e-05	0.871987	0.828557	1.05398
LA3-PTC-FF/REN&ART/ATZ&0,04 / 25&	LA3-PTC-FF/REN	Sample	10		Tec.Rep. 1	ART/ATZ	2021-05-13		2	0,04 / 25	0.34	1190	95500000	1.24607e-05	1.16854	1.04527	1.11959
LA3-PTC-FF/REN&ART/ATZ&0,04 / 25&	LA3-PTC-FF/REN	Sample	11		Tec.Rep. 2	ART/ATZ	2021-05-13		2	0,04 / 25	0.34	1380	104000000	1.32692e-05	1.35512	1.13831	1.19223
LA3-PTC-FF/REN&ART/ATZ&0,04 / 25&	LA3-PTC-FF/REN	Sample	12		Tec.Rep. 3	ART/ATZ	2021-05-13		2	0,04 / 25	0.34	1300	107000000	1.21495e-05	1.27656	1.17114	1.09162
LA3-PTC-FF/REN&ART/ATZ&0,08 / 50&	LA3-PTC-FF/REN	Sample	1		Tec.Rep. 1	ART/ATZ	2021-05-13		3	0,08 / 50	0.36	1690	89300000	1.8925e-05	1.65953	0.977413	1.70039
LA3-PTC-FF/REN&ART/ATZ&0,08 / 50&	LA3-PTC-FF/REN	Sample	2		Tec.Rep. 2	ART/ATZ	2021-05-13		3	0,08 / 50	0.36	1280	91200000	1.40351e-05	1.25692	0.998209	1.26104
LA3-PTC-FF/REN&ART/ATZ&0,08 / 50&	LA3-PTC-FF/REN	Sample	3		Tec.Rep. 3	ART/ATZ	2021-05-13		3	0,08 / 50	0.36	1400	102000000	1.37255e-05	1.37475	1.11642	1.23322
LA3-PTC-FF/REN&ART/ATZ&0,08 / 50&X	LA3-PTC-FF/REN	Sample	4		Tec.Rep. 1	ART/ATZ	2021-05-13		3	0,08 / 50	0.35	21300	101000000	0.000210891	20.9159	1.10547	18.9484	X	Operational Error
LA3-PTC-FF/REN&ART/ATZ&0,08 / 50&X	LA3-PTC-FF/REN	Sample	5		Tec.Rep. 2	ART/ATZ	2021-05-13		3	0,08 / 50	0.35	8000	85400000	9.36768e-05	7.85574	0.934726	8.41677	X
LA3-PTC-FF/REN&ART/ATZ&0,08 / 50&X	LA3-PTC-FF/REN	Sample	6		Tec.Rep. 3	ART/ATZ	2021-05-13		3	0,08 / 50	0.35	3250	97900000	3.31971e-05	3.19139	1.07154	2.98273	X
LA3-PTC-FF/REN&ART/ATZ&0,08 / 50&	LA3-PTC-FF/REN	Sample	7		Tec.Rep. 1	ART/ATZ	2021-05-13		3	0,08 / 50	0.34	1870	90900000	2.05721e-05	1.83628	0.994925	1.84838
LA3-PTC-FF/REN&ART/ATZ&0,08 / 50&	LA3-PTC-FF/REN	Sample	8		Tec.Rep. 2	ART/ATZ	2021-05-13		3	0,08 / 50	0.34	1640	105000000	1.5619e-05	1.61043	1.14925	1.40336
LA3-PTC-FF/REN&ART/ATZ&0,08 / 50&	LA3-PTC-FF/REN	Sample	9		Tec.Rep. 3	ART/ATZ	2021-05-13		3	0,08 / 50	0.34	1230	85300000	1.44197e-05	1.20782	0.933632	1.2956
LA3-PTC-FF/REN&ART/ATZ&0,08 / 50&X	LA3-PTC-FF/REN	Sample	10		Tec.Rep. 1	ART/ATZ	2021-05-13		3	0,08 / 50	0.35	2700	94900000	2.8451e-05	2.65131	1.03871	2.5563	X
LA3-PTC-FF/REN&ART/ATZ&0,08 / 50&	LA3-PTC-FF/REN	Sample	11		Tec.Rep. 2	ART/ATZ	2021-05-13		3	0,08 / 50	0.35	1770	103000000	1.71845e-05	1.73808	1.12736	1.54401
LA3-PTC-FF/REN&ART/ATZ&0,08 / 50&	LA3-PTC-FF/REN	Sample	12		Tec.Rep. 3	ART/ATZ	2021-05-13		3	0,08 / 50	0.35	2160	103000000	2.09709e-05	2.12105	1.12736	1.88421
LA3-PTC-FF/REN&ART/ATZ&0,16 / 125&	LA3-PTC-FF/REN	Sample	1		Tec.Rep. 1	ART/ATZ	2021-05-13		4	0,16 / 125	0.37	1410	86900000	1.62255e-05	1.38457	0.951144	1.45785
LA3-PTC-FF/REN&ART/ATZ&0,16 / 125&X	LA3-PTC-FF/REN	Sample	2		Tec.Rep. 2	ART/ATZ	2021-05-13		4	0,16 / 125	0.37	1770	95100000	1.8612e-05	1.73808	1.0409	1.67227	X
LA3-PTC-FF/REN&ART/ATZ&0,16 / 125&	LA3-PTC-FF/REN	Sample	3		Tec.Rep. 3	ART/ATZ	2021-05-13		4	0,16 / 125	0.37	1510	111000000	1.36036e-05	1.48277	1.21493	1.22227
LA3-PTC-FF/REN&ART/ATZ&0,16 / 125&	LA3-PTC-FF/REN	Sample	4		Tec.Rep. 1	ART/ATZ	2021-05-13		4	0,16 / 125	0.36	1250	103000000	1.21359e-05	1.22746	1.12736	1.0904
LA3-PTC-FF/REN&ART/ATZ&0,16 / 125&	LA3-PTC-FF/REN	Sample	5		Tec.Rep. 2	ART/ATZ	2021-05-13		4	0,16 / 125	0.36	1270	88400000	1.43665e-05	1.2471	0.967562	1.29082
LA3-PTC-FF/REN&ART/ATZ&0,16 / 125&	LA3-PTC-FF/REN	Sample	6		Tec.Rep. 3	ART/ATZ	2021-05-13		4	0,16 / 125	0.36	1250	102000000	1.22549e-05	1.22746	1.11642	1.10109
LA3-PTC-FF/REN&ART/ATZ&0,16 / 125&	LA3-PTC-FF/REN	Sample	7		Tec.Rep. 1	ART/ATZ	2021-05-13		4	0,16 / 125	0.36	1270	104000000	1.22115e-05	1.2471	1.13831	1.0972
LA3-PTC-FF/REN&ART/ATZ&0,16 / 125&	LA3-PTC-FF/REN	Sample	8		Tec.Rep. 2	ART/ATZ	2021-05-13		4	0,16 / 125	0.36	1380	117000000	1.17949e-05	1.35512	1.2806	1.05976
LA3-PTC-FF/REN&ART/ATZ&0,16 / 125&	LA3-PTC-FF/REN	Sample	9		Tec.Rep. 3	ART/ATZ	2021-05-13		4	0,16 / 125	0.36	1090	86300000	1.26304e-05	1.07034	0.944577	1.13483
LA3-PTC-FF/REN&ART/ATZ&0,16 / 125&X	LA3-PTC-FF/REN	Sample	10		Tec.Rep. 1	ART/ATZ	2021-05-13		4	0,16 / 125	0.35	2110	83200000	2.53606e-05	2.07195	0.910647	2.27862	X
LA3-PTC-FF/REN&ART/ATZ&0,16 / 125&	LA3-PTC-FF/REN	Sample	11		Tec.Rep. 2	ART/ATZ	2021-05-13		4	0,16 / 125	0.35	1210	110000000	1.1e-05	1.18818	1.20398	0.98834
LA3-PTC-FF/REN&ART/ATZ&0,16 / 125&	LA3-PTC-FF/REN	Sample	12		Tec.Rep. 3	ART/ATZ	2021-05-13		4	0,16 / 125	0.35	1340	106000000	1.26415e-05	1.31584	1.1602	1.13583
LA3-PTC-FF/REN&ATZ&0&	LA3-PTC-FF/REN	Control	1		Tec.Rep. 1	ATZ	2021-05-13		0	0	0.3	783	80300000	9.75093e-06	0.82358	0.951217	0.856231
LA3-PTC-FF/REN&ATZ&0&	LA3-PTC-FF/REN	Control	2		Tec.Rep. 2	ATZ	2021-05-13		0	0	0.3	919	80300000	1.14446e-05	0.966628	0.951217	1.00495
LA3-PTC-FF/REN&ATZ&0&	LA3-PTC-FF/REN	Control	3		Tec.Rep. 3	ATZ	2021-05-13		0	0	0.3	1080	96500000	1.11917e-05	1.13597	1.14312	0.982746
LA3-PTC-FF/REN&ATZ&0&	LA3-PTC-FF/REN	Control	4		Tec.Rep. 1	ATZ	2021-05-13		0	0	0.3	952	97700000	9.74411e-06	1.00134	1.15733	0.855632
LA3-PTC-FF/REN&ATZ&0&	LA3-PTC-FF/REN	Control	5		Tec.Rep. 2	ATZ	2021-05-13		0	0	0.3	737	58000000	1.27069e-05	0.775196	0.687056	1.11579
LA3-PTC-FF/REN&ATZ&0&	LA3-PTC-FF/REN	Control	6		Tec.Rep. 3	ATZ	2021-05-13		0	0	0.3	888	68400000	1.29825e-05	0.934022	0.810252	1.13999
LA3-PTC-FF/REN&ATZ&0&	LA3-PTC-FF/REN	Control	7		Tec.Rep. 1	ATZ	2021-05-13		0	0	0.28	1200	86200000	1.39211e-05	1.26219	1.02111	1.22242
LA3-PTC-FF/REN&ATZ&0&	LA3-PTC-FF/REN	Control	8		Tec.Rep. 2	ATZ	2021-05-13		0	0	0.28	981	95800000	1.02401e-05	1.03184	1.13483	0.899183
LA3-PTC-FF/REN&ATZ&0&	LA3-PTC-FF/REN	Control	9		Tec.Rep. 3	ATZ	2021-05-13		0	0	0.28	972	79700000	1.21957e-05	1.02238	0.944109	1.07091
LA3-PTC-FF/REN&ATZ&0&	LA3-PTC-FF/REN	Control	10		Tec.Rep. 1	ATZ	2021-05-13		0	0	0.28	1060	88500000	1.19774e-05	1.11494	1.04835	1.05174
LA3-PTC-FF/REN&ATZ&0&	LA3-PTC-FF/REN	Control	11		Tec.Rep. 2	ATZ	2021-05-13		0	0	0.28	886	97200000	9.11523e-06	0.931918	1.15141	0.800409
LA3-PTC-FF/REN&ATZ&0&X	LA3-PTC-FF/REN	Control	12		Tec.Rep. 3	ATZ	2021-05-13		0	0	0.28	71300	108000000	0.000660185	74.9952	1.27935	57.971	X	Operational Error
LA3-PTC-FF/REN&ATZ&0,00016&X	LA3-PTC-FF/REN	Sample	1		Tec.Rep. 1	ATZ	2021-05-13		1	0.00016	0.31	3070	99000000	3.10101e-05	3.22911	1.17273	2.723	X
LA3-PTC-FF/REN&ATZ&0,00016&	LA3-PTC-FF/REN	Sample	2		Tec.Rep. 2	ATZ	2021-05-13		1	0.00016	0.31	1990	103000000	1.93204e-05	2.09313	1.22012	1.69653
LA3-PTC-FF/REN&ATZ&0,00016&	LA3-PTC-FF/REN	Sample	3		Tec.Rep. 3	ATZ	2021-05-13		1	0.00016	0.31	1550	108000000	1.43519e-05	1.63033	1.27935	1.26024
LA3-PTC-FF/REN&ATZ&0,00016&	LA3-PTC-FF/REN	Sample	4		Tec.Rep. 1	ATZ	2021-05-13		1	0.00016	0.29	1490	109000000	1.36697e-05	1.56722	1.29119	1.20034
LA3-PTC-FF/REN&ATZ&0,00016&	LA3-PTC-FF/REN	Sample	5		Tec.Rep. 2	ATZ	2021-05-13		1	0.00016	0.29	1180	73800000	1.59892e-05	1.24116	0.874219	1.40401
LA3-PTC-FF/REN&ATZ&0,00016&	LA3-PTC-FF/REN	Sample	6		Tec.Rep. 3	ATZ	2021-05-13		1	0.00016	0.29	1440	95700000	1.5047e-05	1.51463	1.13364	1.32128
LA3-PTC-FF/REN&ATZ&0,00016&	LA3-PTC-FF/REN	Sample	7		Tec.Rep. 1	ATZ	2021-05-13		1	0.00016	0.3	1470	115000000	1.27826e-05	1.54618	1.36227	1.12244
LA3-PTC-FF/REN&ATZ&0,00016&	LA3-PTC-FF/REN	Sample	8		Tec.Rep. 2	ATZ	2021-05-13		1	0.00016	0.3	1900	127000000	1.49606e-05	1.99847	1.50442	1.3137
LA3-PTC-FF/REN&ATZ&0,00016&	LA3-PTC-FF/REN	Sample	9		Tec.Rep. 3	ATZ	2021-05-13		1	0.00016	0.3	1050	97700000	1.07472e-05	1.10442	1.15733	0.943712
LA3-PTC-FF/REN&ATZ&0,00016&	LA3-PTC-FF/REN	Sample	10		Tec.Rep. 1	ATZ	2021-05-13		1	0.00016	0.29	1410	105000000	1.34286e-05	1.48308	1.24381	1.17916
LA3-PTC-FF/REN&ATZ&0,00016&	LA3-PTC-FF/REN	Sample	11		Tec.Rep. 2	ATZ	2021-05-13		1	0.00016	0.29	1390	106000000	1.31132e-05	1.46204	1.25565	1.15147
LA3-PTC-FF/REN&ATZ&0,00016&	LA3-PTC-FF/REN	Sample	12		Tec.Rep. 3	ATZ	2021-05-13		1	0.00016	0.29	1570	123000000	1.27642e-05	1.65137	1.45703	1.12083
LA3-PTC-FF/REN&ATZ&0,0016&	LA3-PTC-FF/REN	Sample	1		Tec.Rep. 1	ATZ	2021-05-13		2	0.0016	0.31	1360	98800000	1.37652e-05	1.43048	1.17036	1.20872
LA3-PTC-FF/REN&ATZ&0,0016&	LA3-PTC-FF/REN	Sample	2		Tec.Rep. 2	ATZ	2021-05-13		2	0.0016	0.31	1370	101000000	1.35644e-05	1.441	1.19642	1.19109
LA3-PTC-FF/REN&ATZ&0,0016&	LA3-PTC-FF/REN	Sample	3		Tec.Rep. 3	ATZ	2021-05-13		2	0.0016	0.31	1570	102000000	1.53922e-05	1.65137	1.20827	1.35159
LA3-PTC-FF/REN&ATZ&0,0016&	LA3-PTC-FF/REN	Sample	4		Tec.Rep. 1	ATZ	2021-05-13		2	0.0016	0.3	1410	108000000	1.30556e-05	1.48308	1.27935	1.14641
LA3-PTC-FF/REN&ATZ&0,0016&	LA3-PTC-FF/REN	Sample	5		Tec.Rep. 2	ATZ	2021-05-13		2	0.0016	0.3	1090	80000000	1.3625e-05	1.14649	0.947663	1.19641
LA3-PTC-FF/REN&ATZ&0,0016&	LA3-PTC-FF/REN	Sample	6		Tec.Rep. 3	ATZ	2021-05-13		2	0.0016	0.3	1160	91100000	1.27333e-05	1.22012	1.07915	1.11811
LA3-PTC-FF/REN&ATZ&0,0016&	LA3-PTC-FF/REN	Sample	7		Tec.Rep. 1	ATZ	2021-05-13		2	0.0016	0.29	1910	97500000	1.95897e-05	2.00899	1.15496	1.72018
LA3-PTC-FF/REN&ATZ&0,0016&	LA3-PTC-FF/REN	Sample	8		Tec.Rep. 2	ATZ	2021-05-13		2	0.0016	0.29	1470	113000000	1.30088e-05	1.54618	1.33857	1.14231
LA3-PTC-FF/REN&ATZ&0,0016&	LA3-PTC-FF/REN	Sample	9		Tec.Rep. 3	ATZ	2021-05-13		2	0.0016	0.29	1300	78000000	1.66667e-05	1.36737	0.923972	1.4635
LA3-PTC-FF/REN&ATZ&0,0016&	LA3-PTC-FF/REN	Sample	10		Tec.Rep. 1	ATZ	2021-05-13		2	0.0016	0.27	1680	86400000	1.94444e-05	1.76707	1.02348	1.70742
LA3-PTC-FF/REN&ATZ&0,0016&	LA3-PTC-FF/REN	Sample	11		Tec.Rep. 2	ATZ	2021-05-13		2	0.0016	0.27	1560	101000000	1.54455e-05	1.64085	1.19642	1.35628
LA3-PTC-FF/REN&ATZ&0,0016&X	LA3-PTC-FF/REN	Sample	12		Tec.Rep. 3	ATZ	2021-05-13		2	0.0016	0.27	3190	113000000	2.82301e-05	3.35533	1.33857	2.47889	X
LA3-PTC-FF/REN&ATZ&0,016&	LA3-PTC-FF/REN	Sample	1		Tec.Rep. 1	ATZ	2021-05-13		3	0.016	0.3	701	77800000	9.01028e-06	0.73733	0.921602	0.791194
LA3-PTC-FF/REN&ATZ&0,016&	LA3-PTC-FF/REN	Sample	2		Tec.Rep. 2	ATZ	2021-05-13		3	0.016	0.3	1620	104000000	1.55769e-05	1.70396	1.23196	1.36781
LA3-PTC-FF/REN&ATZ&0,016&	LA3-PTC-FF/REN	Sample	3		Tec.Rep. 3	ATZ	2021-05-13		3	0.016	0.3	1210	98200000	1.23218e-05	1.27271	1.16326	1.08198
LA3-PTC-FF/REN&ATZ&0,016&	LA3-PTC-FF/REN	Sample	4		Tec.Rep. 1	ATZ	2021-05-13		3	0.016	0.31	1040	117000000	8.88889e-06	1.0939	1.38596	0.780535
LA3-PTC-FF/REN&ATZ&0,016&	LA3-PTC-FF/REN	Sample	5		Tec.Rep. 2	ATZ	2021-05-13		3	0.016	0.31	1310	107000000	1.2243e-05	1.37789	1.2675	1.07506
LA3-PTC-FF/REN&ATZ&0,016&	LA3-PTC-FF/REN	Sample	6		Tec.Rep. 3	ATZ	2021-05-13		3	0.016	0.31	1040	86100000	1.2079e-05	1.0939	1.01992	1.06066
LA3-PTC-FF/REN&ATZ&0,016&	LA3-PTC-FF/REN	Sample	7		Tec.Rep. 1	ATZ	2021-05-13		3	0.016	0.29	1030	97400000	1.05749e-05	1.08338	1.15378	0.928588
LA3-PTC-FF/REN&ATZ&0,016&	LA3-PTC-FF/REN	Sample	8		Tec.Rep. 2	ATZ	2021-05-13		3	0.016	0.29	1100	107000000	1.02804e-05	1.15701	1.2675	0.902721
LA3-PTC-FF/REN&ATZ&0,016&	LA3-PTC-FF/REN	Sample	9		Tec.Rep. 3	ATZ	2021-05-13		3	0.016	0.29	1120	87600000	1.27854e-05	1.17805	1.03769	1.12269
LA3-PTC-FF/REN&ATZ&0,016&	LA3-PTC-FF/REN	Sample	10		Tec.Rep. 1	ATZ	2021-05-13		3	0.016	0.28	1350	91300000	1.47864e-05	1.41997	1.08152	1.2984
LA3-PTC-FF/REN&ATZ&0,016&X	LA3-PTC-FF/REN	Sample	11		Tec.Rep. 2	ATZ	2021-05-13		3	0.016	0.28	2000	91100000	2.19539e-05	2.10365	1.07915	1.92778	X
LA3-PTC-FF/REN&ATZ&0,016&X	LA3-PTC-FF/REN	Sample	12		Tec.Rep. 3	ATZ	2021-05-13		3	0.016	0.28	6320	113000000	5.59292e-05	6.64754	1.33857	4.91115	X
LA3-PTC-FF/REN&ATZ&0,16&	LA3-PTC-FF/REN	Sample	1		Tec.Rep. 1	ATZ	2021-05-13		4	0.16	0.3	1190	87200000	1.36468e-05	1.25167	1.03295	1.19833
LA3-PTC-FF/REN&ATZ&0,16&	LA3-PTC-FF/REN	Sample	2		Tec.Rep. 2	ATZ	2021-05-13		4	0.16	0.3	1400	95600000	1.46444e-05	1.47256	1.13246	1.28592
LA3-PTC-FF/REN&ATZ&0,16&	LA3-PTC-FF/REN	Sample	3		Tec.Rep. 3	ATZ	2021-05-13		4	0.16	0.3	1000	97900000	1.02145e-05	1.05183	1.1597	0.896937
LA3-PTC-FF/REN&ATZ&0,16&X	LA3-PTC-FF/REN	Sample	4		Tec.Rep. 1	ATZ	2021-05-13		4	0.16	0.31	9990	111000000	9e-05	10.5077	1.31488	7.90291	X
LA3-PTC-FF/REN&ATZ&0,16&	LA3-PTC-FF/REN	Sample	5		Tec.Rep. 2	ATZ	2021-05-13		4	0.16	0.31	967	72600000	1.33196e-05	1.01712	0.860004	1.16959
LA3-PTC-FF/REN&ATZ&0,16&	LA3-PTC-FF/REN	Sample	6		Tec.Rep. 3	ATZ	2021-05-13		4	0.16	0.31	1060	97600000	1.08607e-05	1.11494	1.15615	0.953676
LA3-PTC-FF/REN&ATZ&0,16&	LA3-PTC-FF/REN	Sample	7		Tec.Rep. 1	ATZ	2021-05-13		4	0.16	0.3	1030	98000000	1.05102e-05	1.08338	1.16089	0.922903
LA3-PTC-FF/REN&ATZ&0,16&	LA3-PTC-FF/REN	Sample	8		Tec.Rep. 2	ATZ	2021-05-13		4	0.16	0.3	1120	96800000	1.15702e-05	1.17805	1.14667	1.01599
LA3-PTC-FF/REN&ATZ&0,16&	LA3-PTC-FF/REN	Sample	9		Tec.Rep. 3	ATZ	2021-05-13		4	0.16	0.3	1040	87500000	1.18857e-05	1.0939	1.03651	1.04369
LA3-PTC-FF/REN&ATZ&0,16&	LA3-PTC-FF/REN	Sample	10		Tec.Rep. 1	ATZ	2021-05-13		4	0.16	0.28	955	90900000	1.05061e-05	1.00449	1.07678	0.922538
LA3-PTC-FF/REN&ATZ&0,16&	LA3-PTC-FF/REN	Sample	11		Tec.Rep. 2	ATZ	2021-05-13		4	0.16	0.28	808	91500000	8.8306e-06	0.849876	1.08389	0.775416
LA3-PTC-FF/REN&ATZ&0,16&	LA3-PTC-FF/REN	Sample	12		Tec.Rep. 3	ATZ	2021-05-13		4	0.16	0.28	1000	110000000	9.09091e-06	1.05183	1.30304	0.798274
LA3-PTC-FF/REN&ATZ&1,6&	LA3-PTC-FF/REN	Sample	1		Tec.Rep. 1	ATZ	2021-05-13		5	1.6	0.33	1170	87600000	1.33562e-05	1.23064	1.03769	1.17281
LA3-PTC-FF/REN&ATZ&1,6&	LA3-PTC-FF/REN	Sample	2		Tec.Rep. 2	ATZ	2021-05-13		5	1.6	0.33	1260	92800000	1.35776e-05	1.3253	1.09929	1.19225
LA3-PTC-FF/REN&ATZ&1,6&	LA3-PTC-FF/REN	Sample	3		Tec.Rep. 3	ATZ	2021-05-13		5	1.6	0.33	1370	107000000	1.28037e-05	1.441	1.2675	1.1243
LA3-PTC-FF/REN&ATZ&1,6&	LA3-PTC-FF/REN	Sample	4		Tec.Rep. 1	ATZ	2021-05-13		5	1.6	0.31	1150	100000000	1.15e-05	1.2096	1.18458	1.00982
LA3-PTC-FF/REN&ATZ&1,6&	LA3-PTC-FF/REN	Sample	5		Tec.Rep. 2	ATZ	2021-05-13		5	1.6	0.31	852	71900000	1.18498e-05	0.896156	0.851712	1.04053
LA3-PTC-FF/REN&ATZ&1,6&	LA3-PTC-FF/REN	Sample	6		Tec.Rep. 3	ATZ	2021-05-13		5	1.6	0.31	1260	92300000	1.36511e-05	1.3253	1.09337	1.19871
LA3-PTC-FF/REN&ATZ&1,6&	LA3-PTC-FF/REN	Sample	7		Tec.Rep. 1	ATZ	2021-05-13		5	1.6	0.3	1030	81600000	1.26225e-05	1.08338	0.966616	1.10839
LA3-PTC-FF/REN&ATZ&1,6&	LA3-PTC-FF/REN	Sample	8		Tec.Rep. 2	ATZ	2021-05-13		5	1.6	0.3	997	99700000	1e-05	1.04867	1.18103	0.878102
LA3-PTC-FF/REN&ATZ&1,6&	LA3-PTC-FF/REN	Sample	9		Tec.Rep. 3	ATZ	2021-05-13		5	1.6	0.3	935	84900000	1.1013e-05	0.983458	1.00571	0.967049
LA3-PTC-FF/REN&ATZ&1,6&	LA3-PTC-FF/REN	Sample	10		Tec.Rep. 1	ATZ	2021-05-13		5	1.6	0.28	1070	91500000	1.1694e-05	1.12545	1.08389	1.02685
LA3-PTC-FF/REN&ATZ&1,6&	LA3-PTC-FF/REN	Sample	11		Tec.Rep. 2	ATZ	2021-05-13		5	1.6	0.28	978	102000000	9.58824e-06	1.02869	1.20827	0.841944
LA3-PTC-FF/REN&ATZ&1,6&	LA3-PTC-FF/REN	Sample	12		Tec.Rep. 3	ATZ	2021-05-13		5	1.6	0.28	911	103000000	8.84466e-06	0.958214	1.22012	0.776651
LA3-PTC-FF/REN&ATZ&16&	LA3-PTC-FF/REN	Sample	1		Tec.Rep. 1	ATZ	2021-05-13		6	16	0.31	1030	83600000	1.23206e-05	1.08338	0.990308	1.08187
LA3-PTC-FF/REN&ATZ&16&	LA3-PTC-FF/REN	Sample	2		Tec.Rep. 2	ATZ	2021-05-13		6	16	0.31	946	89200000	1.06054e-05	0.995028	1.05664	0.93126
LA3-PTC-FF/REN&ATZ&16&	LA3-PTC-FF/REN	Sample	3		Tec.Rep. 3	ATZ	2021-05-13		6	16	0.31	1220	94300000	1.29374e-05	1.28323	1.11706	1.13604
LA3-PTC-FF/REN&ATZ&16&	LA3-PTC-FF/REN	Sample	4		Tec.Rep. 1	ATZ	2021-05-13		6	16	0.31	1300	112000000	1.16071e-05	1.36737	1.32673	1.01922
LA3-PTC-FF/REN&ATZ&16&	LA3-PTC-FF/REN	Sample	5		Tec.Rep. 2	ATZ	2021-05-13		6	16	0.31	836	80200000	1.04239e-05	0.879327	0.950032	0.915328
LA3-PTC-FF/REN&ATZ&16&	LA3-PTC-FF/REN	Sample	6		Tec.Rep. 3	ATZ	2021-05-13		6	16	0.31	1040	82700000	1.25756e-05	1.0939	0.979647	1.10426
LA3-PTC-FF/REN&ATZ&16&	LA3-PTC-FF/REN	Sample	7		Tec.Rep. 1	ATZ	2021-05-13		6	16	0.3	1160	89900000	1.29032e-05	1.22012	1.06494	1.13303
LA3-PTC-FF/REN&ATZ&16&	LA3-PTC-FF/REN	Sample	8		Tec.Rep. 2	ATZ	2021-05-13		6	16	0.3	1190	96100000	1.23829e-05	1.25167	1.13838	1.08735
LA3-PTC-FF/REN&ATZ&16&	LA3-PTC-FF/REN	Sample	9		Tec.Rep. 3	ATZ	2021-05-13		6	16	0.3	1030	87900000	1.17179e-05	1.08338	1.04124	1.02895
LA3-PTC-FF/REN&ATZ&16&	LA3-PTC-FF/REN	Sample	10		Tec.Rep. 1	ATZ	2021-05-13		6	16	0.3	1040	94200000	1.10403e-05	1.0939	1.11587	0.969454
LA3-PTC-FF/REN&ATZ&16&	LA3-PTC-FF/REN	Sample	11		Tec.Rep. 2	ATZ	2021-05-13		6	16	0.3	949	101000000	9.39604e-06	0.998183	1.19642	0.825068
LA3-PTC-FF/REN&ATZ&16&X	LA3-PTC-FF/REN	Sample	12		Tec.Rep. 3	ATZ	2021-05-13		6	16	0.3	79700	106000000	0.000751887	83.8306	1.25565	66.0233	X	Operational Error
LA3-PTC-FF/REN&ART&0&	LA3-PTC-FF/REN	Control	1		Tec.Rep. 1	ART	2021-05-13		0	0	0.314	492	43200000	1.13889e-05	0.666516	0.680494	0.980739
LA3-PTC-FF/REN&ART&0&	LA3-PTC-FF/REN	Control	2		Tec.Rep. 2	ART	2021-05-13		0	0	0.314	745	53400000	1.39513e-05	1.00926	0.841166	1.2014
LA3-PTC-FF/REN&ART&0&	LA3-PTC-FF/REN	Control	3		Tec.Rep. 3	ART	2021-05-13		0	0	0.314	759	59100000	1.28426e-05	1.02822	0.930953	1.10593
LA3-PTC-FF/REN&ART&0&	LA3-PTC-FF/REN	Control	4		Tec.Rep. 1	ART	2021-05-13		0	0	0.32	806	63400000	1.27129e-05	1.09189	0.998687	1.09476
LA3-PTC-FF/REN&ART&0&	LA3-PTC-FF/REN	Control	5		Tec.Rep. 2	ART	2021-05-13		0	0	0.32	353	36000000	9.80556e-06	0.478212	0.567078	0.844392
LA3-PTC-FF/REN&ART&0&	LA3-PTC-FF/REN	Control	6		Tec.Rep. 3	ART	2021-05-13		0	0	0.32	552	51900000	1.06358e-05	0.747799	0.817537	0.915891
LA3-PTC-FF/REN&ART&0&	LA3-PTC-FF/REN	Control	7		Tec.Rep. 1	ART	2021-05-13		0	0	0.332	764	72100000	1.05964e-05	1.035	1.13573	0.912494
LA3-PTC-FF/REN&ART&0&	LA3-PTC-FF/REN	Control	8		Tec.Rep. 2	ART	2021-05-13		0	0	0.332	832	87600000	9.49772e-06	1.12712	1.37989	0.817883
LA3-PTC-FF/REN&ART&0&	LA3-PTC-FF/REN	Control	9		Tec.Rep. 3	ART	2021-05-13		0	0	0.332	613	55700000	1.10054e-05	0.830436	0.877396	0.947714
LA3-PTC-FF/REN&ART&0&	LA3-PTC-FF/REN	Control	10		Tec.Rep. 1	ART	2021-05-13		0	0	0.32	908	72900000	1.24554e-05	1.23007	1.14833	1.07258
LA3-PTC-FF/REN&ART&0&	LA3-PTC-FF/REN	Control	11		Tec.Rep. 2	ART	2021-05-13		0	0	0.32	964	77600000	1.24227e-05	1.30594	1.22237	1.06976
LA3-PTC-FF/REN&ART&0&	LA3-PTC-FF/REN	Control	12		Tec.Rep. 3	ART	2021-05-13		0	0	0.32	1070	88900000	1.2036e-05	1.44954	1.40037	1.03646
LA3-PTC-FF/REN&ART&0,125&	LA3-PTC-FF/REN	Sample	1		Tec.Rep. 1	ART	2021-05-13		1	0.125	0.338	1260	60700000	2.07578e-05	1.70693	0.956156	1.78753
LA3-PTC-FF/REN&ART&0,125&	LA3-PTC-FF/REN	Sample	2		Tec.Rep. 2	ART	2021-05-13		1	0.125	0.338	1480	70100000	2.11127e-05	2.00497	1.10423	1.81809
LA3-PTC-FF/REN&ART&0,125&	LA3-PTC-FF/REN	Sample	3		Tec.Rep. 3	ART	2021-05-13		1	0.125	0.338	1410	66300000	2.1267e-05	1.91014	1.04437	1.83138
LA3-PTC-FF/REN&ART&0,125&	LA3-PTC-FF/REN	Sample	4		Tec.Rep. 1	ART	2021-05-13		1	0.125	0.349	1270	74700000	1.70013e-05	1.72048	1.17669	1.46405
LA3-PTC-FF/REN&ART&0,125&	LA3-PTC-FF/REN	Sample	5		Tec.Rep. 2	ART	2021-05-13		1	0.125	0.349	1010	59100000	1.70897e-05	1.36825	0.930953	1.47165
LA3-PTC-FF/REN&ART&0,125&	LA3-PTC-FF/REN	Sample	6		Tec.Rep. 3	ART	2021-05-13		1	0.125	0.349	1080	72300000	1.49378e-05	1.46308	1.13888	1.28634
LA3-PTC-FF/REN&ART&0,125&	LA3-PTC-FF/REN	Sample	7		Tec.Rep. 1	ART	2021-05-13		1	0.125	0.343	1220	78200000	1.5601e-05	1.65274	1.23182	1.34346
LA3-PTC-FF/REN&ART&0,125&	LA3-PTC-FF/REN	Sample	8		Tec.Rep. 2	ART	2021-05-13		1	0.125	0.343	1220	86000000	1.4186e-05	1.65274	1.35469	1.22161
LA3-PTC-FF/REN&ART&0,125&	LA3-PTC-FF/REN	Sample	9		Tec.Rep. 3	ART	2021-05-13		1	0.125	0.343	697	52200000	1.33525e-05	0.944231	0.822263	1.14983
LA3-PTC-FF/REN&ART&0,125&	LA3-PTC-FF/REN	Sample	10		Tec.Rep. 1	ART	2021-05-13		1	0.125	0.329	1090	67600000	1.61243e-05	1.47663	1.06485	1.38852
LA3-PTC-FF/REN&ART&0,125&	LA3-PTC-FF/REN	Sample	11		Tec.Rep. 2	ART	2021-05-13		1	0.125	0.329	1260	77800000	1.61954e-05	1.70693	1.22552	1.39464
LA3-PTC-FF/REN&ART&0,125&	LA3-PTC-FF/REN	Sample	12		Tec.Rep. 3	ART	2021-05-13		1	0.125	0.329	1400	83100000	1.68472e-05	1.89659	1.309	1.45077
LA3-PTC-FF/REN&ART&0,25&	LA3-PTC-FF/REN	Sample	1		Tec.Rep. 1	ART	2021-05-13		2	0.25	0.342	1280	63600000	2.01258e-05	1.73403	1.00184	1.7331
LA3-PTC-FF/REN&ART&0,25&	LA3-PTC-FF/REN	Sample	2		Tec.Rep. 2	ART	2021-05-13		2	0.25	0.342	1200	67900000	1.7673e-05	1.62565	1.06957	1.52189
LA3-PTC-FF/REN&ART&0,25&	LA3-PTC-FF/REN	Sample	3		Tec.Rep. 3	ART	2021-05-13		2	0.25	0.342	1250	73300000	1.70532e-05	1.69338	1.15463	1.46851
LA3-PTC-FF/REN&ART&0,25&	LA3-PTC-FF/REN	Sample	4		Tec.Rep. 1	ART	2021-05-13		2	0.25	0.349	1260	81000000	1.55556e-05	1.70693	1.27593	1.33955
LA3-PTC-FF/REN&ART&0,25&	LA3-PTC-FF/REN	Sample	5		Tec.Rep. 2	ART	2021-05-13		2	0.25	0.349	603	41500000	1.45301e-05	0.816889	0.653715	1.25124
LA3-PTC-FF/REN&ART&0,25&	LA3-PTC-FF/REN	Sample	6		Tec.Rep. 3	ART	2021-05-13		2	0.25	0.349	1140	66700000	1.70915e-05	1.54437	1.05067	1.47181
LA3-PTC-FF/REN&ART&0,25&	LA3-PTC-FF/REN	Sample	7		Tec.Rep. 1	ART	2021-05-13		2	0.25	0.348	1210	68000000	1.77941e-05	1.6392	1.07115	1.53232
LA3-PTC-FF/REN&ART&0,25&	LA3-PTC-FF/REN	Sample	8		Tec.Rep. 2	ART	2021-05-13		2	0.25	0.348	1370	78800000	1.73858e-05	1.85595	1.24127	1.49715
LA3-PTC-FF/REN&ART&0,25&	LA3-PTC-FF/REN	Sample	9		Tec.Rep. 3	ART	2021-05-13		2	0.25	0.348	1130	57500000	1.96522e-05	1.53082	0.90575	1.69232
LA3-PTC-FF/REN&ART&0,25&	LA3-PTC-FF/REN	Sample	10		Tec.Rep. 1	ART	2021-05-13		2	0.25	0.33	1360	70500000	1.92908e-05	1.8424	1.11053	1.6612
LA3-PTC-FF/REN&ART&0,25&	LA3-PTC-FF/REN	Sample	11		Tec.Rep. 2	ART	2021-05-13		2	0.25	0.33	1440	80400000	1.79104e-05	1.95078	1.26647	1.54233
LA3-PTC-FF/REN&ART&0,25&	LA3-PTC-FF/REN	Sample	12		Tec.Rep. 3	ART	2021-05-13		2	0.25	0.33	1870	91700000	2.03926e-05	2.5333	1.44447	1.75608
LA3-PTC-FF/REN&ART&0,5&	LA3-PTC-FF/REN	Sample	1		Tec.Rep. 1	ART	2021-05-13		3	0.5	0.344	1100	62300000	1.76565e-05	1.49018	0.98136	1.52047
LA3-PTC-FF/REN&ART&0,5&	LA3-PTC-FF/REN	Sample	2		Tec.Rep. 2	ART	2021-05-13		3	0.5	0.344	1140	60900000	1.87192e-05	1.54437	0.959307	1.61198
LA3-PTC-FF/REN&ART&0,5&	LA3-PTC-FF/REN	Sample	3		Tec.Rep. 3	ART	2021-05-13		3	0.5	0.344	1390	77100000	1.80285e-05	1.88304	1.21449	1.5525
LA3-PTC-FF/REN&ART&0,5&	LA3-PTC-FF/REN	Sample	4		Tec.Rep. 1	ART	2021-05-13		3	0.5	0.349	1320	76200000	1.73228e-05	1.78821	1.20032	1.49173
LA3-PTC-FF/REN&ART&0,5&	LA3-PTC-FF/REN	Sample	5		Tec.Rep. 2	ART	2021-05-13		3	0.5	0.349	955	53900000	1.7718e-05	1.29375	0.849042	1.52576
LA3-PTC-FF/REN&ART&0,5&X	LA3-PTC-FF/REN	Sample	6		Tec.Rep. 3	ART	2021-05-13		3	0.5	0.349	1740	67900000	2.56259e-05	2.35719	1.06957	2.20674	X
LA3-PTC-FF/REN&ART&0,5&	LA3-PTC-FF/REN	Sample	7		Tec.Rep. 1	ART	2021-05-13		3	0.5	0.341	1380	79200000	1.74242e-05	1.8695	1.24757	1.50046
LA3-PTC-FF/REN&ART&0,5&	LA3-PTC-FF/REN	Sample	8		Tec.Rep. 2	ART	2021-05-13		3	0.5	0.341	1560	91900000	1.6975e-05	2.11334	1.44762	1.46178
LA3-PTC-FF/REN&ART&0,5&X	LA3-PTC-FF/REN	Sample	9		Tec.Rep. 3	ART	2021-05-13		3	0.5	0.341	856	55000000	1.55636e-05	1.15963	0.866369	1.34024	X
LA3-PTC-FF/REN&ART&0,5&	LA3-PTC-FF/REN	Sample	10		Tec.Rep. 1	ART	2021-05-13		3	0.5	0.324	1170	66200000	1.76737e-05	1.58501	1.04279	1.52195
LA3-PTC-FF/REN&ART&0,5&	LA3-PTC-FF/REN	Sample	11		Tec.Rep. 2	ART	2021-05-13		3	0.5	0.324	1190	69000000	1.72464e-05	1.6121	1.0869	1.48515
LA3-PTC-FF/REN&ART&0,5&X	LA3-PTC-FF/REN	Sample	12		Tec.Rep. 3	ART	2021-05-13		3	0.5	0.324	1650	82400000	2.00243e-05	2.23527	1.29798	1.72436	X
LA3-PTC-FF/REN&ART&1&	LA3-PTC-FF/REN	Sample	1		Tec.Rep. 1	ART	2021-05-13		4	1	0.343	1350	64800000	2.08333e-05	1.82886	1.02074	1.79403
LA3-PTC-FF/REN&ART&1&	LA3-PTC-FF/REN	Sample	2		Tec.Rep. 2	ART	2021-05-13		4	1	0.343	1450	74300000	1.95155e-05	1.96433	1.17039	1.68055
LA3-PTC-FF/REN&ART&1&	LA3-PTC-FF/REN	Sample	3		Tec.Rep. 3	ART	2021-05-13		4	1	0.343	1570	84400000	1.86019e-05	2.12689	1.32948	1.60188
LA3-PTC-FF/REN&ART&1&	LA3-PTC-FF/REN	Sample	4		Tec.Rep. 1	ART	2021-05-13		4	1	0.321	1420	84400000	1.68246e-05	1.92368	1.32948	1.44883
LA3-PTC-FF/REN&ART&1&	LA3-PTC-FF/REN	Sample	5		Tec.Rep. 2	ART	2021-05-13		4	1	0.321	1110	52300000	2.12237e-05	1.50373	0.823838	1.82765
LA3-PTC-FF/REN&ART&1&	LA3-PTC-FF/REN	Sample	6		Tec.Rep. 3	ART	2021-05-13		4	1	0.321	1530	69300000	2.20779e-05	2.0727	1.09163	1.90121
LA3-PTC-FF/REN&ART&1&	LA3-PTC-FF/REN	Sample	7		Tec.Rep. 1	ART	2021-05-13		4	1	0.345	1440	74400000	1.93548e-05	1.95078	1.17196	1.66672
LA3-PTC-FF/REN&ART&1&	LA3-PTC-FF/REN	Sample	8		Tec.Rep. 2	ART	2021-05-13		4	1	0.345	1380	76500000	1.80392e-05	1.8695	1.20504	1.55342
LA3-PTC-FF/REN&ART&1&	LA3-PTC-FF/REN	Sample	9		Tec.Rep. 3	ART	2021-05-13		4	1	0.345	1280	62000000	2.06452e-05	1.73403	0.976634	1.77783
LA3-PTC-FF/REN&ART&1&	LA3-PTC-FF/REN	Sample	10		Tec.Rep. 1	ART	2021-05-13		4	1	0.322	1470	72700000	2.02201e-05	1.99142	1.14518	1.74122
LA3-PTC-FF/REN&ART&1&	LA3-PTC-FF/REN	Sample	11		Tec.Rep. 2	ART	2021-05-13		4	1	0.322	1670	80700000	2.06939e-05	2.26236	1.2712	1.78203
LA3-PTC-FF/REN&ART&1&X	LA3-PTC-FF/REN	Sample	12		Tec.Rep. 3	ART	2021-05-13		4	1	0.322	2010	93800000	2.14286e-05	2.72296	1.47755	1.84529	X
LA3-PTC-FF/REN&ART&2&X	LA3-PTC-FF/REN	Sample	1		Tec.Rep. 1	ART	2021-05-13		5	2	0.314	1690	56800000	2.97535e-05	2.28946	0.894723	2.56218	X
LA3-PTC-FF/REN&ART&2&X	LA3-PTC-FF/REN	Sample	2		Tec.Rep. 2	ART	2021-05-13		5	2	0.314	1810	69500000	2.60432e-05	2.45202	1.09478	2.24267	X
LA3-PTC-FF/REN&ART&2&	LA3-PTC-FF/REN	Sample	3		Tec.Rep. 3	ART	2021-05-13		5	2	0.314	1610	71600000	2.2486e-05	2.18108	1.12786	1.93635
LA3-PTC-FF/REN&ART&2&	LA3-PTC-FF/REN	Sample	4		Tec.Rep. 1	ART	2021-05-13		5	2	0.326	1730	84000000	2.05952e-05	2.34364	1.32318	1.77353
LA3-PTC-FF/REN&ART&2&	LA3-PTC-FF/REN	Sample	5		Tec.Rep. 2	ART	2021-05-13		5	2	0.326	1190	54300000	2.19153e-05	1.6121	0.855343	1.8872
LA3-PTC-FF/REN&ART&2&	LA3-PTC-FF/REN	Sample	6		Tec.Rep. 3	ART	2021-05-13		5	2	0.326	1420	69700000	2.0373e-05	1.92368	1.09793	1.7544
LA3-PTC-FF/REN&ART&2&	LA3-PTC-FF/REN	Sample	7		Tec.Rep. 1	ART	2021-05-13		5	2	0.319	1670	82100000	2.0341e-05	2.26236	1.29325	1.75164
LA3-PTC-FF/REN&ART&2&	LA3-PTC-FF/REN	Sample	8		Tec.Rep. 2	ART	2021-05-13		5	2	0.319	1630	88500000	1.84181e-05	2.20817	1.39407	1.58605
LA3-PTC-FF/REN&ART&2&	LA3-PTC-FF/REN	Sample	9		Tec.Rep. 3	ART	2021-05-13		5	2	0.319	1110	58600000	1.8942e-05	1.50373	0.923077	1.63116
LA3-PTC-FF/REN&ART&2&	LA3-PTC-FF/REN	Sample	10		Tec.Rep. 1	ART	2021-05-13		5	2	0.308	1350	67500000	2e-05	1.82886	1.06327	1.72227
LA3-PTC-FF/REN&ART&2&	LA3-PTC-FF/REN	Sample	11		Tec.Rep. 2	ART	2021-05-13		5	2	0.308	1560	77300000	2.01811e-05	2.11334	1.21764	1.73787
LA3-PTC-FF/REN&ART&2&	LA3-PTC-FF/REN	Sample	12		Tec.Rep. 3	ART	2021-05-13		5	2	0.308	1780	82100000	2.16809e-05	2.41138	1.29325	1.86702
LA3-PTC-FF/REN&ART&5&X	LA3-PTC-FF/REN	Sample	1		Tec.Rep. 1	ART	2021-05-13		6	5	0.332	1740	59800000	2.9097e-05	2.35719	0.94198	2.50565	X
LA3-PTC-FF/REN&ART&5&	LA3-PTC-FF/REN	Sample	2		Tec.Rep. 2	ART	2021-05-13		6	5	0.332	1290	65800000	1.96049e-05	1.74757	1.03649	1.68825
LA3-PTC-FF/REN&ART&5&	LA3-PTC-FF/REN	Sample	3		Tec.Rep. 3	ART	2021-05-13		6	5	0.332	1620	85600000	1.89252e-05	2.19463	1.34839	1.62972
LA3-PTC-FF/REN&ART&5&	LA3-PTC-FF/REN	Sample	4		Tec.Rep. 1	ART	2021-05-13		6	5	0.321	1560	90300000	1.72757e-05	2.11334	1.42242	1.48768
LA3-PTC-FF/REN&ART&5&	LA3-PTC-FF/REN	Sample	5		Tec.Rep. 2	ART	2021-05-13		6	5	0.321	1050	54400000	1.93015e-05	1.42244	0.856918	1.66212
LA3-PTC-FF/REN&ART&5&	LA3-PTC-FF/REN	Sample	6		Tec.Rep. 3	ART	2021-05-13		6	5	0.321	1080	52300000	2.06501e-05	1.46308	0.823838	1.77825
LA3-PTC-FF/REN&ART&5&	LA3-PTC-FF/REN	Sample	7		Tec.Rep. 1	ART	2021-05-13		6	5	0.32	1520	81100000	1.87423e-05	2.05916	1.2775	1.61397
LA3-PTC-FF/REN&ART&5&	LA3-PTC-FF/REN	Sample	8		Tec.Rep. 2	ART	2021-05-13		6	5	0.32	1610	76500000	2.10458e-05	2.18108	1.20504	1.81233
LA3-PTC-FF/REN&ART&5&	LA3-PTC-FF/REN	Sample	9		Tec.Rep. 3	ART	2021-05-13		6	5	0.32	1370	65600000	2.08841e-05	1.85595	1.03334	1.79841
LA3-PTC-FF/REN&ART&5&	LA3-PTC-FF/REN	Sample	10		Tec.Rep. 1	ART	2021-05-13		6	5	0.32	1610	82800000	1.94444e-05	2.18108	1.30428	1.67443
LA3-PTC-FF/REN&ART&5&	LA3-PTC-FF/REN	Sample	11		Tec.Rep. 2	ART	2021-05-13		6	5	0.32	1740	91800000	1.89542e-05	2.35719	1.44605	1.63222
LA3-PTC-FF/REN&ART&5&	LA3-PTC-FF/REN	Sample	12		Tec.Rep. 3	ART	2021-05-13		6	5	0.32	1780	104000000	1.71154e-05	2.41138	1.63823	1.47387

## Sheet: Tab 2
Tab 2: Processed data excluding outliers, employed as dataset to generate Figures 2,3 and 4
Reporter pair	Treatment	Conc [µM]		n	FF [%]	REN[%]	Ratio[%]	Stdv FF[%]	Stdv REN[%]	Stbw Ratio[%]	p FF[%]	p REN[%]	p Ratio[%]						Figure 2																		Figure 3
FF/REN	ART	0	FF/REN&ART&0&	12	1	1	1	0.086422	0.114232	0.0847139	1	1	1
FF/REN	ART	0.125	FF/REN&ART&0,125&	12	0.882671	0.939727	0.935987	0.0745428	0.0486596	0.0885073	0.00256901	0.128428	0.0971369
FF/REN	ART	0.25	FF/REN&ART&0,25&	12	0.85964	0.925818	0.927572	0.0955606	0.116732	0.0711017	0.00156087	0.146197	0.0412566
FF/REN	ART	0.5	FF/REN&ART&0,5&	12	0.896714	0.963364	0.925332	0.129557	0.130651	0.0554797	0.0402947	0.491301	0.024392
FF/REN	ART	1	FF/REN&ART&1&	12	0.787811	0.843273	0.927271	0.119819	0.101999	0.0749765	0.000118467	0.0026406	0.0445702
FF/REN	ART	2	FF/REN&ART&2&	12	0.772995	0.847455	0.903737	0.124211	0.10816	0.0603776	7.66261e-05	0.00398859	0.00608359
FF/REN	ART	5	FF/REN&ART&5&	12	0.863713	1.00164	0.859922	0.146827	0.150341	0.0935688	0.016285	0.977347	0.00132602
FF/REN	ATZ	0	FF/REN&ATZ&0&	12	1	1	1	0.474178	0.377947	0.220463	1	1	1
FF/REN	ATZ	0.00016	FF/REN&ATZ&0,00016&	12	1.39003	1.34726	1.07058	0.286758	0.234254	0.0971426	0.0312953	0.0182794	0.34651
FF/REN	ATZ	0.0016	FF/REN&ATZ&0,0016&	12	1.31248	1.31727	1.02215	0.34091	0.232737	0.130434	0.0912048	0.0289258	0.77754
FF/REN	ATZ	0.016	FF/REN&ATZ&0,016&	11	1.36297	1.40037	1.01036	0.21348	0.152874	0.0820505	0.0359194	0.00564469	0.886609
FF/REN	ATZ	0.16	FF/REN&ATZ&0,16&	12	1.45934	1.50778	1.00626	0.214553	0.135939	0.103991	0.0102237	0.000930182	0.933241
FF/REN	ATZ	1.6	FF/REN&ATZ&1,6&	11	1.57107	1.49973	1.08979	0.162818	0.130507	0.0400997	0.00217313	0.00106204	0.209666
FF/REN	ATZ	16	FF/REN&ATZ&16&	11	1.65007	1.57896	1.0884	0.129615	0.0662694	0.0727338	0.000786506	0.000332112	0.230025
FF/REN	ART/ATZ	0 / 0	FF/REN&ART/ATZ&0 / 0&	12	1	1	1	0.0974919	0.1171	0.0794164	1	1	1
FF/REN	ART/ATZ	0,02 / 12	FF/REN&ART/ATZ&0,02 / 12&	12	0.901013	0.960682	0.932453	0.135999	0.116117	0.0820399	0.0638745	0.437529	0.0625469
FF/REN	ART/ATZ	0,04 / 25	FF/REN&ART/ATZ&0,04 / 25&	10	0.8448	0.921756	0.911684	0.0834556	0.0615349	0.0674945	0.00103805	0.0720398	0.0141571
FF/REN	ART/ATZ	0,08 / 50	FF/REN&ART/ATZ&0,08 / 50&	12	0.780693	0.879751	0.875389	0.166754	0.140102	0.0794983	0.00144767	0.0402505	0.00131859
FF/REN	ART/ATZ	0,16 / 125	FF/REN&ART/ATZ&0,16 / 125&	11	0.806167	0.91064	0.878655	0.116393	0.111855	0.0506691	0.000558197	0.0882494	0.000477776
FF/REN	ERY	0	FF/REN&ERY&0&	12	1	1	1	0.10706	0.0909967	0.0568563	1	1	1
FF/REN	ERY	0.0001	FF/REN&ERY&0,0001&	12	0.94734	0.927847	1.02209	0.0767848	0.0774559	0.0439471	0.199931	0.0580223	0.319737
FF/REN	ERY	0.001	FF/REN&ERY&0,001&	12	0.945365	0.993448	0.951176	0.0936336	0.0699228	0.0639989	0.216179	0.851657	0.0719709
FF/REN	ERY	0.01	FF/REN&ERY&0,01&	12	0.931761	0.99649	0.934626	0.103186	0.0998424	0.041094	0.142248	0.93211	0.00575785
FF/REN	ERY	0.1	FF/REN&ERY&0,1&	12	0.901371	0.972309	0.923872	0.127027	0.0813905	0.0815151	0.0620368	0.45996	0.0196324
FF/REN	ERY	1	FF/REN&ERY&1&	11	0.929218	0.985733	0.943553	0.0692135	0.0779234	0.0302917	0.0853424	0.702747	0.0104678
FF/REN	ERY	2	FF/REN&ERY&2&	12	0.98497	1.05008	0.93681	0.141288	0.126963	0.049955	0.781369	0.30036	0.011299
FF/REN	ERY	4	FF/REN&ERY&4&	12	0.895886	0.980811	0.909266	0.154956	0.130647	0.0561496	0.0820137	0.693673	0.00106582
FF-PTC/REN	ART	0	FF-PTC/REN&ART&0&	23	1	1	1	0.12654	0.160228	0.104038	1	1	1
FF-PTC/REN	ART	0.125	FF-PTC/REN&ART&0,125&	11	0.86437	0.824351	1.03689	0.200047	0.126778	0.179941	0.0690358	0.0027625	0.556149
FF-PTC/REN	ART	0.25	FF-PTC/REN&ART&0,25&	12	0.910803	0.993059	0.879162	0.34564	0.301439	0.165256	0.422884	0.944011	0.0420871
FF-PTC/REN	ART	0.5	FF-PTC/REN&ART&0,5&	11	1.07377	1.06171	1.0033	0.1894	0.158714	0.12851	0.280068	0.321897	0.944096
FF-PTC/REN	ART	1	FF-PTC/REN&ART&1&	12	0.90634	0.987079	0.951187	0.422617	0.290434	0.366065	0.485861	0.892561	0.672348
FF-PTC/REN	ART	2	FF-PTC/REN&ART&2&	11	0.90379	0.938504	0.93927	0.254718	0.211961	0.0916464	0.278982	0.42615	0.110443
FF-PTC/REN	ART	5	FF-PTC/REN&ART&5&	12	0.676949	0.78683	0.8696	0.257703	0.275802	0.172082	0.00157423	0.0317364	0.0353253
FF-PTC/REN	ATZ	0	FF-PTC/REN&ATZ&0&	23	1	1	1	0.12654	0.160228	0.104038	1	1	1
FF-PTC/REN	ATZ	0.00016	FF-PTC/REN&ATZ&0,00016&	10	1.19492	1.14999	1.01779	0.343783	0.28462	0.0759379	0.128742	0.163995	0.60226
FF-PTC/REN	ATZ	0.0016	FF-PTC/REN&ATZ&0,0016&	11	1.04994	1.03908	0.990944	0.303562	0.24071	0.16943	0.625862	0.646651	0.878206
FF-PTC/REN	ATZ	0.016	FF-PTC/REN&ATZ&0,016&	11	1.18595	1.07933	1.08674	0.264034	0.214926	0.108263	0.0553621	0.313267	0.047061
FF-PTC/REN	ATZ	0.16	FF-PTC/REN&ATZ&0,16&	10	1.17498	1.07383	1.07248	0.334331	0.260153	0.0754208	0.157769	0.443804	0.0413627
FF-PTC/REN	ATZ	1.6	FF-PTC/REN&ATZ&1,6&	11	1.15232	1.07527	1.05759	0.313339	0.248089	0.162709	0.164857	0.393947	0.321634
FF-PTC/REN	ATZ	16.3	FF-PTC/REN&ATZ&16,3&	11	0.987902	1.02836	0.944151	0.269224	0.229306	0.130534	0.894479	0.728555	0.250709
FF-PTC/REN	ART/ATZ	0 / 0	FF-PTC/REN&ART/ATZ&0 / 0&	23	1	1	1	0.12654	0.160228	0.104038	1	1	1
FF-PTC/REN	ART/ATZ	0,02 / 12	FF-PTC/REN&ART/ATZ&0,02 / 12&	11	0.960904	0.939024	1.01028	0.35636	0.300175	0.147249	0.742077	0.556239	0.844755
FF-PTC/REN	ART/ATZ	0,04 / 25	FF-PTC/REN&ART/ATZ&0,04 / 25&	11	1.04171	0.969272	1.0539	0.369098	0.289273	0.123543	0.734251	0.75804	0.246953
FF-PTC/REN	ART/ATZ	0,08 / 50	FF-PTC/REN&ART/ATZ&0,08 / 50&	11	1.042	0.97171	1.05547	0.360461	0.278787	0.160851	0.726637	0.769473	0.334565
FF-PTC/REN	ART/ATZ	0,16 / 125	FF-PTC/REN&ART/ATZ&0,16 / 125&	11	1.0552	0.969174	1.06328	0.334335	0.209622	0.151132	0.622629	0.684993	0.249031
FF-PTC/REN	ERY	0	FF-PTC/REN&ERY&0&	15	1	1	1	0.264768	0.244326	0.327219	1	1	1
FF-PTC/REN	ERY	0.0001	FF-PTC/REN&ERY&0,0001&	12	1.35636	1.14276	1.12979	0.20954	0.16957	0.0751725	0.000923281	0.0977166	0.170256
FF-PTC/REN	ERY	0.001	FF-PTC/REN&ERY&0,001&	12	1.62139	1.25554	1.2272	0.204977	0.0947725	0.115849	6.27008e-07	0.00197549	0.0265724
FF-PTC/REN	ERY	0.01	FF-PTC/REN&ERY&0,01&	11	1.64451	1.2836	1.22879	0.188135	0.137972	0.167148	3.29361e-07	0.00147658	0.0356032
FF-PTC/REN	ERY	0.1	FF-PTC/REN&ERY&0,1&	10	1.80997	1.60319	1.11662	0.309449	0.318009	0.286974	5.64494e-06	0.000189603	0.378479
FF-PTC/REN	ERY	1	FF-PTC/REN&ERY&1&	12	2.74903	1.31297	2.00349	0.638602	0.144903	0.448061	6.57019e-07	0.000571709	4.89929e-06
FF-PTC/REN	ERY	2	FF-PTC/REN&ERY&2&	12	2.20127	1.33216	1.56857	0.372346	0.1239	0.217393	2.43323e-08	0.00022487	2.3838e-05
FF-PTC/REN	ERY	4	FF-PTC/REN&ERY&4&	12	2.32183	1.42527	1.56465	0.480123	0.187751	0.31783	3.72417e-07	4.5794e-05	0.000217033
LA3-FF/REN	ART	0	LA3-FF/REN&ART&0&	12	1	1	1	0.120624	0.182618	0.150367	1	1	1
LA3-FF/REN	ART	0.125	LA3-FF/REN&ART&0,125&	12	0.946043	1.19627	0.773457	0.169489	0.189488	0.0583479	0.399922	0.0215879	0.000353342
LA3-FF/REN	ART	0.25	LA3-FF/REN&ART&0,25&	12	0.861768	1.06506	0.784528	0.201721	0.175307	0.0929149	0.0668705	0.40316	0.000739066
LA3-FF/REN	ART	0.5	LA3-FF/REN&ART&0,5&	12	0.804728	1.02384	0.767247	0.160999	0.16831	0.0671208	0.00422619	0.753248	0.000280963
LA3-FF/REN	ART	1	LA3-FF/REN&ART&1&	12	0.850462	1.06594	0.771657	0.207831	0.188288	0.0915824	0.0540403	0.413355	0.000421314
LA3-FF/REN	ART	2	LA3-FF/REN&ART&2&	12	0.723022	0.996874	0.705351	0.163109	0.165864	0.0720724	0.000198964	0.966858	2.53904e-05
LA3-FF/REN	ART	5	LA3-FF/REN&ART&5&	12	0.780832	1.02267	0.750321	0.150486	0.195643	0.0666176	0.00112687	0.78144	0.000143373
LA3-FF/REN	ATZ	0	LA3-FF/REN&ATZ&0&	12	1	1	1	0.242867	0.159842	0.189711	1	1	1
LA3-FF/REN	ATZ	0.00016	LA3-FF/REN&ATZ&0,00016&	12	0.967576	0.950376	1.01962	0.132803	0.121925	0.0775653	0.702455	0.422351	0.755321
LA3-FF/REN	ATZ	0.0016	LA3-FF/REN&ATZ&0,0016&	12	0.965365	1.00568	0.973212	0.157304	0.192506	0.142938	0.695837	0.940733	0.712232
LA3-FF/REN	ATZ	0.016	LA3-FF/REN&ATZ&0,016&	12	0.978998	0.909572	1.07089	0.214033	0.160522	0.123036	0.831644	0.199114	0.31159
LA3-FF/REN	ATZ	0.16	LA3-FF/REN&ATZ&0,16&	12	0.924097	0.933425	0.992867	0.137696	0.131463	0.0920037	0.379524	0.298013	0.912072
LA3-FF/REN	ATZ	1.6	LA3-FF/REN&ATZ&1,6&	12	1.04164	1.02677	1.02701	0.15299	0.158377	0.14798	0.63608	0.696978	0.713401
LA3-FF/REN	ATZ	16	LA3-FF/REN&ATZ&16&	12	0.978998	1.16444	0.847023	0.102611	0.132752	0.0941488	0.795271	0.015723	0.0290804
LA3-FF/REN	ART/ATZ	0 / 0	LA3-FF/REN&ART/ATZ&0 / 0&	11	1	1	1	0.0859554	0.0934177	0.0855121	1	1	1
LA3-FF/REN	ART/ATZ	0,02 / 12	LA3-FF/REN&ART/ATZ&0,02 / 12&	12	0.83928	0.867024	0.95979	0.207654	0.180953	0.141114	0.032628	0.0470283	0.435286
LA3-FF/REN	ART/ATZ	0,04 / 25	LA3-FF/REN&ART/ATZ&0,04 / 25&	12	0.96658	0.917502	1.03638	0.24859	0.175608	0.110314	0.681533	0.191296	0.40587
LA3-FF/REN	ART/ATZ	0,08 / 50	LA3-FF/REN&ART/ATZ&0,08 / 50&	12	0.962674	0.927337	1.02599	0.20673	0.155793	0.0954779	0.59115	0.2066	0.517729
LA3-FF/REN	ART/ATZ	0,16 / 125	LA3-FF/REN&ART/ATZ&0,16 / 125&	12	1.06467	0.959814	1.09458	0.23654	0.158357	0.0975885	0.410971	0.483276	0.0276442
LA3-FF/REN	ERY	0	LA3-FF/REN&ERY&0&	12	1	1	1	0.118081	0.0929214	0.0855104	1	1	1
LA3-FF/REN	ERY	0.0001	LA3-FF/REN&ERY&0,0001&	12	0.952681	0.961679	0.993128	0.101217	0.0947942	0.0933547	0.324157	0.348739	0.858784
LA3-FF/REN	ERY	0.001	LA3-FF/REN&ERY&0,001&	12	1.02248	0.998705	1.02405	0.123791	0.095144	0.0963712	0.667278	0.974525	0.542273
LA3-FF/REN	ERY	0.01	LA3-FF/REN&ERY&0,01&	12	1.04298	1.00503	1.03965	0.116955	0.105412	0.0929467	0.400292	0.906625	0.309197
LA3-FF/REN	ERY	0.1	LA3-FF/REN&ERY&0,1&	12	0.963722	0.979735	0.985412	0.106971	0.0850961	0.104665	0.458239	0.599124	0.72391
LA3-FF/REN	ERY	1	LA3-FF/REN&ERY&1&	12	0.990142	1.0416	0.953691	0.0882955	0.0843108	0.0930569	0.826716	0.283524	0.237223
LA3-FF/REN	ERY	2	LA3-FF/REN&ERY&2&	12	0.878943	1.00686	0.874405	0.0891786	0.102939	0.0634236	0.0132067	0.871254	0.00084385
LA3-FF/REN	ERY	4	LA3-FF/REN&ERY&4&	12	0.922319	1.02796	0.898686	0.11408	0.098213	0.0988044	0.130894	0.499984	0.0175715
LA3-PTC-FF/REN	ART	0	LA3-PTC-FF/REN&ART&0&	12	1	1	1	0.266327	0.252044	0.110846	1	1	1
LA3-PTC-FF/REN	ART	0.125	LA3-PTC-FF/REN&ART&0,125&	12	1.62531	1.11328	1.46732	0.274031	0.152126	0.219691	1.88953e-05	0.218022	9.83623e-06
LA3-PTC-FF/REN	ART	0.25	LA3-PTC-FF/REN&ART&0,25&	12	1.70614	1.10383	1.53896	0.370207	0.19385	0.146461	5.05346e-05	0.291277	3.95248e-09
LA3-PTC-FF/REN	ART	0.5	LA3-PTC-FF/REN&ART&0,5&	9	1.68661	1.11438	1.51909	0.234164	0.171343	0.0412736	1.15e-05	0.253826	4.64188e-10
LA3-PTC-FF/REN	ART	1	LA3-PTC-FF/REN&ART&1&	11	1.92984	1.1396	1.70685	0.192831	0.147226	0.126231	1.2019e-08	0.134658	1.48978e-11
LA3-PTC-FF/REN	ART	2	LA3-PTC-FF/REN&ART&2&	10	2.03883	1.15889	1.76475	0.293584	0.168354	0.103714	1.46049e-07	0.108727	1.1087e-12
LA3-PTC-FF/REN	ART	5	LA3-PTC-FF/REN&ART&5&	11	1.99881	1.2175	1.6592	0.319507	0.243333	0.106812	2.26814e-07	0.0573736	5.05949e-12
LA3-PTC-FF/REN	ATZ	0	LA3-PTC-FF/REN&ATZ&0&	11	1	1	1	0.132707	0.144897	0.128634	1	1	1
LA3-PTC-FF/REN	ATZ	0.00016	LA3-PTC-FF/REN&ATZ&0,00016&	11	1.572	1.25264	1.2467	0.272235	0.16152	0.184929	2.94764e-05	0.00150155	0.00280401
LA3-PTC-FF/REN	ATZ	0.0016	LA3-PTC-FF/REN&ATZ&0,0016&	11	1.51845	1.13806	1.32746	0.233749	0.125018	0.208735	1.60459e-05	0.0338771	0.000597236
LA3-PTC-FF/REN	ATZ	0.016	LA3-PTC-FF/REN&ATZ&0,016&	10	1.21181	1.15307	1.04096	0.242983	0.13285	0.185731	0.036319	0.02669	0.588025
LA3-PTC-FF/REN	ATZ	0.16	LA3-PTC-FF/REN&ATZ&0,16&	11	1.10633	1.10446	0.998478	0.151113	0.105134	0.156039	0.11037	0.0813055	0.981256
LA3-PTC-FF/REN	ATZ	1.6	LA3-PTC-FF/REN&ATZ&1,6&	12	1.13799	1.09998	1.02812	0.161619	0.115629	0.134564	0.0438664	0.0985711	0.629655
LA3-PTC-FF/REN	ATZ	16	LA3-PTC-FF/REN&ATZ&16&	11	1.12268	1.08884	1.02108	0.13736	0.103097	0.0958968	0.0557524	0.131496	0.682634
LA3-PTC-FF/REN	ART/ATZ	0 / 0	LA3-PTC-FF/REN&ART/ATZ&0 / 0&	11	1	1	1	0.141913	0.115742	0.0563782	1	1	1
LA3-PTC-FF/REN	ART/ATZ	0,02 / 12	LA3-PTC-FF/REN&ART/ATZ&0,02 / 12&	11	1.18024	1.01264	1.1655	0.181056	0.10349	0.122782	0.0228349	0.799549	0.00167973
LA3-PTC-FF/REN	ART/ATZ	0,04 / 25	LA3-PTC-FF/REN&ART/ATZ&0,04 / 25&	10	1.22923	1.06016	1.15696	0.210061	0.119744	0.111867	0.0143326	0.280752	0.00222509
LA3-PTC-FF/REN	ART/ATZ	0,08 / 50	LA3-PTC-FF/REN&ART/ATZ&0,08 / 50&	8	1.60061	1.05307	1.52128	0.289888	0.0795952	0.246692	0.000592742	0.278216	0.000719133
LA3-PTC-FF/REN	ART/ATZ	0,16 / 125	LA3-PTC-FF/REN&ART/ATZ&0,16 / 125&	10	1.27459	1.11051	1.15784	0.108976	0.112024	0.127535	0.000146122	0.0480898	0.0049816
LA3-PTC-FF/REN	ERY	0	LA3-PTC-FF/REN&ERY&0&	11	1	1	1	0.07669	0.109331	0.0632755	1	1	1
LA3-PTC-FF/REN	ERY	0.0001	LA3-PTC-FF/REN&ERY&0,0001&	12	1.21081	1.07582	1.12154	0.0853378	0.0796924	0.0563774	6.44195e-06	0.0883734	0.000159762
LA3-PTC-FF/REN	ERY	0.001	LA3-PTC-FF/REN&ERY&0,001&	12	1.30316	1.06418	1.21874	0.115142	0.0532692	0.092617	7.64595e-07	0.114132	3.64718e-06
LA3-PTC-FF/REN	ERY	0.01	LA3-PTC-FF/REN&ERY&0,01&	11	1.41579	1.05777	1.3353	0.0465284	0.0573977	0.0778662	7.01634e-11	0.15956	1.92418e-09
LA3-PTC-FF/REN	ERY	0.1	LA3-PTC-FF/REN&ERY&0,1&	10	1.46239	1.03523	1.40685	0.135929	0.0592272	0.117652	3.65685e-07	0.389517	3.35231e-07
LA3-PTC-FF/REN	ERY	1	LA3-PTC-FF/REN&ERY&1&	11	1.56904	1.07205	1.45656	0.124566	0.0754391	0.060486	9.01224e-10	0.10368	4.28233e-13
LA3-PTC-FF/REN	ERY	2	LA3-PTC-FF/REN&ERY&2&	12	1.77522	1.07509	1.65672	0.141238	0.104917	0.198501	1.01254e-11	0.124267	8.48833e-08
LA3-PTC-FF/REN	ERY	4	LA3-PTC-FF/REN&ERY&4&	10	1.60358	1.06229	1.50982	0.0944917	0.0987587	0.108444	1.87037e-11	0.207534	5.72505e-09

## Sheet: Tab 3
Tab 3: Data used to generate Table 1 including the respective calculations
Treatment	Conc [µM]	LA3[%]	p LA3[%]	LA3-PTC[%]	p LA3-PTC[%]	FF [%]	p FF[%]	FF-PTC [%]	p FF-PTC[%]
ART	0	1		1		1		1
ART	0.125	0.773457	0.000353342	1.46732	9.83623e-06	0.935987	0.0971369	1.03689	0.556149
ART	0.25	0.784528	0.000739066	1.53896	3.95248e-09	0.927572	0.0412566	0.879162	0.0420871
ART	0.5	0.767247	0.000280963	1.51909	4.64188e-10	0.925332	0.024392	1.0033	0.944096
ART	1	0.771657	0.000421314	1.70685	1.48978e-11	0.927271	0.0445702	0.951187	0.672348
ART	2	0.705351	2.53904e-05	1.76475	1.1087e-12	0.903737	0.00608359	0.93927	0.110443
ART	5	0.750321	0.000143373	1.6592	5.05949e-12	0.859922	0.00132602	0.8696	0.0353253
ATZ	0	1		1		1		1
ATZ	0.00016	1.01962	0.755321	1.2467	0.00280401	1.07058	0.34651	1.01779	0.60226
ATZ	0.0016	0.973212	0.712232	1.32746	0.000597236	1.02215	0.77754	0.990944	0.878206
ATZ	0.016	1.07089	0.31159	1.04096	0.588025	1.01036	0.886609	1.08674	0.047061
ATZ	0.16	0.992867	0.912072	0.998478	0.981256	1.00626	0.933241	1.07248	0.0413627
ATZ	1.6	1.02701	0.713401	1.02812	0.629655	1.08979	0.209666	1.05759	0.321634
ATZ	16	0.847023	0.0290804	1.02108	0.682634	1.0884	0.230025	0.944151	0.250709
ART/ATZ	0 / 0	1		1		1		1
ART/ATZ	0,02 / 12	0.95979	0.435286	1.1655	0.00167973	0.932453	0.0625469	1.01028	0.844755
ART/ATZ	0,04 / 25	1.03638	0.40587	1.15696	0.00222509	0.911684	0.0141571	1.0539	0.246953
ART/ATZ	0,08 / 50	1.02599	0.517729	1.52128	0.000719133	0.875389	0.00131859	1.05547	0.334565
ART/ATZ	0,16 / 125	1.09458	0.0276442	1.15784	0.0049816	0.878655	0.000477776	1.06328	0.249031
ERY	0	1		1		1		1
ERY	0.0001	0.993128	0.858784	1.12154	0.000159762	1.02209	0.319737	1.12979	0.170256
ERY	0.001	1.02405	0.542273	1.21874	3.64718e-06	0.951176	0.0719709	1.2272	0.0265724
ERY	0.01	1.03965	0.309197	1.3353	1.92418e-09	0.934626	0.00575785	1.22879	0.0356032
ERY	0.1	0.985412	0.72391	1.40685	3.35231e-07	0.923872	0.0196324	1.11662	0.378479
ERY	1	0.953691	0.237223	1.45656	4.28233e-13	0.943553	0.0104678	2.00349	4.89929e-06
ERY	2	0.874405	0.00084385	1.65672	8.48833e-08	0.93681	0.011299	1.56857	2.3838e-05
ERY	4	0.898686	0.0175715	1.50982	5.72505e-09	0.909266	0.00106582	1.56465	0.000217033
